# Supplementary material for: Molecular basis of differential adventitious rooting competence in poplar genotypes
Source: J Exp Bot. 2022 Mar 24;73(12):4046–64. doi: 10.1093/jxb/erac126 (PMC9232201; doi:10.1093/jxb/erac126)
Supplement: erac126_suppl_supplementary_dataset_S2 [file erac126_suppl_supplementary_dataset_s2.xlsx]

## Sheet: Legends 
Supplemental Dataset 2, Legeds Discriptions
Sheet name	Supplemental Dataset 2, sheets	Discriptions
Legends	Legends
S1-DEG list_Table	Supplemental Dataset 2, Sheet-1	Differentially expressed genes (DEGs) list. Number of genes differentially expressed in each comparative conditions (@FDR≦0.01 and |LFC| ≥ 0.5) and their annotation status are presented in tabular form.
S2-T0-T89-vs-OP42_4540_DEG_Total	Supplemental Dataset 2, Sheet-2	Total 4,540 genes differentially expressed (DEGs) in OP42 and T89 at time T0 , at FDR >=0.01 &|LFC| >=0.5.
S3-T0-T89-vs-OP42_2007_UP	Supplemental Dataset 2, Sheet-3	The 2,007 differentially expressed genes up-regulated in T89 as compared to OP42 at time T0, at FDR >=0.01 & |LFC|>=0.5.
S4-T0-T89-vs-OP42_2533_Down	Supplemental Dataset 2, Sheet-4	The 2,533 differentially expressed gene down-regulated in T89 as compared to OP42 at time T0, at FDR >=0.01 &|LFC|>=0.5.
S5-T1-T89-vs-OP42_2486_DEG_Tot	Supplemental Dataset 2, Sheet-5	Total 2,486 genes differentially expressed (DEGs) between T89 and OP48 at time T1, at FDR >=0.01 &|LFC|>=0.5.
S6-T1-T89-vs-OP42_1156_UP	Supplemental Dataset 2, Sheet-6	The 1,156 differentially expressed genes up-regulated in T89 as compared to OP42 at time T1 ,at FDR >=0.01 &|LFC|>=0.5.
S7-T1-T89-vs-OP42_1330_Down	Supplemental Dataset 2, Sheet-7	The 1,330 differentially expressed genes down-regulated in T89 as compared to OP42 at time T1, at FDR >=0.01 & |LFC|>=0.5.
S8-OP42-T1-vs-T0_5464 DEG_Total	Supplemental Dataset 2, Sheet-8	Total 5,464 genes differentially expressed (DEGs) in OP42 when compared at time T1 and T0, at FDR >=0.01 & |LFC| >=0.5.
S9-OP42-T1-vs-T0_3242_UP_DEG	Supplemental Dataset 2, Sheet-9	The 3,242 differentially expressed genes up-regulated in OP42 at time T1 as compared to time T0 at FDR >=0.01 & |LFC| >=0.5.
S10-OP42-T1-vs-T0_2222_Down_DEG	Supplemental Dataset 2, Sheet-10	The 2,222 differentially expressed genes down-regulated in OP42 at time T1 as compared to time T0 at FDR >=0.01 & |LFC| >=0.5.
S11-T89-T1-vs-T0_1198_DEG_total	Supplemental Dataset 2, Sheet-11	Total 1,198 genes differentially expressed (DEGs) in T89 when compared at time T1 and T0 , at FDR >=0.01 &|LFC| >=0.5.
S12-T89-T1-vs-T0_824_UP_DEG	Supplemental Dataset 2, Sheet-12	The 824 differentially expressed genes up-regulated in T89 at time T1 as compared to time T0, at FDR >=0.01 & |LFC| >=0.5.
S13-T89-T1-vs-T0_374_DOWN	Supplemental Dataset 2, Sheet-13	The 374 differentially expressed genes up-regulated in T89 at time T1 as compared to time T0, at FDR >=0.01 & |LFC| >=0.5.

## Sheet: S1-DEG_list_Table
Supplemental Dataset 2, Sheet-1: Differentially expressed genes (DEGs) list. Number of genes differentially expressed in each comparative conditions (@FDR≦0.01 and |LFC| ≥ 0.5) and their annotation status are presented in tabular form.
	No.of DEGs
		T0-T89-vs-OP42		T1-T89-vs-OP42		OP42-T1-vs-T0		T89-T1-vs-T0
		UP	Down	UP	Down	UP	Down	UP	Down
	Number of DEGs @FDR≦0.01 and |LFC|≥ 2	1310	1807	1108	1290	2411	1620	818	373
	Number of DEGs @FDR≦0.01 and 0.5≦|LFC| ≦2	697	726	48	40	831	602	6	1
	Total number of DEGs @FDR≦0.01 and |LFC| ≥ 0.5	2007	2533	1156	1330	3242	2222	824	374
	Total No.of DEGs (UP+Down)	4540		2486		5464		1198
	( Annotation status )
	No.of Genes Annotated with Phytozome	1730	2187	964	1118	2968	2025	749	341
	No.of Genes Annotated with TAIR10	806	1007	519	510	1390	2082	380	161
	Total No of novel genes (No hit )	277	346	192	212	274	197	75	33

## Sheet: S2-T0-T89-vs-OP42_4540_DE_Total
Supplemental Dataset 2, Sheet-2: Total 4,540 genes differentially expressed (DEGs) in OP42 and T89 at time T0 , at FDR >=0.01 &|LFC| >=0.5.
GENE	baseMean	log2FoldChange	lfcSE	stat	pvalue	padj	synonyms	Description	genelist_atg_id
Potri.001G000400.0	78.6357856754184	-4.11803	0.659300093992828	-6.24605712636453	4.20943272967846e-10	1.44651944908522e-08	0	0	0
Potri.001G001800.0	479.122644020374	-4.13399	0.467756637964974	-8.83789850617614	9.75358191815753e-19	1.3690832924103e-16	0	0	0
Potri.001G003800.0	1010.00148201339	2.44727	0.392392827151787	6.23679134827793	4.46637076093155e-10	1.52847082032155e-08	POPTR_0001s04100, gw1.I.6402.1	similar to expressed protein in Arabidopsis thaliana; [ co-ortholog (2of3) of At3g13510, At1g55360, At5g56530, ]	0
Potri.001G005100.0	94.8555109156646	-1.79859	0.549337449369573	-3.27410068837747	0.00105998834087945	0.00636736226526836	POPTR_0001s04240	0	AT3G13540.1
Potri.001G007000.0	244.058757273831	-3.65422	0.676108439377483	-5.40479041350305	6.48842165480859e-08	1.42281408661712e-06	POPTR_0001s04420, eugene3.00010064	0	0
Potri.001G007300.0	100.313880239681	3.79069	0.776924703456394	4.87909626385704	1.06573041874797e-06	1.67688867978425e-05	POPTR_0001s04450, grail3.0116007401, PtrLAT2	amino acid permease family protein; weakly similar to SP|Q9WTR6|Cystine glutamate/transporter Amino (acid transport system xc {Mus-) {musculus} ; [ ortholog of At3g13620,]	0
Potri.001G008300.0	18.1604111971796	-5.85547	1.72606767715261	-3.39237555851733	0.000692893976917148	0.00448773484267637	POPTR_0001s04560	0	0
Potri.001G009100.0	88.5885678226325	-9.62058	1.54132272137126	-6.2417656495036	4.32658856175693e-10	1.48267714230139e-08	POPTR_0001s04650, eugene3.00010084	similar to disease resistance-responsive protein-related; similar to dirigent protein-related; similar to dirigent protein (Thuja plicata) gi|6694699|gb|AAF25360|; similar to pathogenesis-related protein (Pisum sativum) gi|4585273|gb|AAD25355|; [ ortholog	0
Potri.001G010600.0	50.0501430764656	-2.98121	0.676337093740581	-4.40788194718661	1.04386411947184e-05	0.00012373475213873	0	0	0
Potri.001G011200.0	24.5652237294115	-4.36687	1.2163567779833	-3.59011963962784	0.000330526219198752	0.00242956328875533	POPTR_0001s04840, eugene3.00010103	0	AT3G49120.1
Potri.001G012200.0	92.709610830562	-2.77521	0.870903228240878	-3.18658693734187	0.0014396221442913	0.00822806813317628	POPTR_0001s04970, Pt-CALS1.3, estExt_fgenesh4_pg.C_LG_I0109	similar to GLUCAN SYNTHASE-LIKE 9; [ co-ortholog (2of3) of At1g05570, At2g31960, At5g36870, ]	AT5G13000.1
Potri.001G014700.0	8.29414391027155	6.87441	2.07885120659263	3.30683259143357	0.000943572637847612	0.00576386939670675	POPTR_0001s05250, fgenesh4_pg.C_LG_I000381	0	AT5G60900.1
Potri.001G016700.0	474.713264610285	3.03911	0.366109890476276	8.30107749530978	1.03171365597515e-16	1.11447503403055e-14	POPTR_0001s05450	0	0
Potri.001G017500.0	32.7445474200587	-3.61473	1.12946258937272	-3.20040239699363	0.00137235841083022	0.00790912658712056	POPTR_0001s05520, Pt-PGI.1, fgenesh4_pg.C_LG_I000355	similar to polygalacturonase inhibitor-like protein. [ORG:Cicer arietinum]; [ co-ortholog (1of2) of At3g20820, CAD56505, ]	0
Potri.001G017700.0	397.209663461399	-2.50985	0.567272399936764	-4.42441759136852	9.67028079030909e-06	0.00011556427428342	POPTR_0172s00210	0	0
Potri.001G018800.0	260.35955064472	-1.36793	0.368843269927515	-3.70871359257972	0.000208314894795243	0.00164457434350599	POPTR_0001s05620, estExt_fgenesh4_pm.C_LG_I0113	metal transporter family protein; similar to ZIP Zinc transporter domain containing protein; [ co-ortholog (1of2) of At3g20870, ]	AT3G20870.1
Potri.001G019400.0	82.4332692047594	2.82019	0.838480272780851	3.36345895899934	0.000769722801404747	0.00489599667201765	POPTR_0001s05690, grail3.0161000402	0	AT5G13490.1
Potri.001G021600.0	80.8696651242283	4.69714	0.828015096641711	5.67277217154908	1.40505037348707e-08	3.59468841203049e-07	POPTR_0001s05880	0	0
Potri.001G024600.0	31.4774673814889	-8.12893	1.80276120022589	-4.50915329137379	6.50868686480695e-06	8.18361969413606e-05	POPTR_0001s06200	0	0
Potri.001G025100.0	49.8968251570676	2.94837	0.639011329624316	4.61395304431345	3.95081718098581e-06	5.29979286143634e-05	POPTR_0001s06240	0	0
Potri.001G025300.0	621.335210613376	1.52185	0.480690193604599	3.16597788587938	0.00154562543678988	0.00872354929055987	POPTR_0001s06260, Pt-UBI.5, eugene3.00010275	similar to ubiquitin/ribosomal protein 27a. [ORG:Prunus avium]; [ co-ortholog (5of5) of AAL66206, AAQ76040, CAB96875, P47905, S40239, CAA80333, CAA80334, S40240, AAG13985, ]	AT2G47110.1
Potri.001G026800.0	167.247742860699	-2.27115	0.534521921904434	-4.24893025340421	2.14793776610036e-05	0.000232833829837537	POPTR_0001s06410	0	AT5G13480.1;AT5G13480.2
Potri.001G029800.0	198.000375530743	-1.65142	0.464385800121507	-3.55613585584324	0.000376349514321569	0.00270180488193636	POPTR_0001s06700	0	AT3G12250.1
Potri.001G030900.0	1730.08786101897	-1.10134	0.339022500061436	-3.24856662196177	0.00115988043837997	0.00688090484516483	POPTR_0001s06840, estExt_Genewise1_v1.C_LG_I6983	0	0
Potri.001G031800.0	192.25928074782	2.21208	0.364122675674988	6.07510297352179	1.23908183130892e-09	3.87720253134384e-08	POPTR_0001s06910	0	0
Potri.001G035500.0	51.3182579042381	-2.55926	0.62826530633513	-4.07353539207005	4.63048110302566e-05	0.000450800560363137	POPTR_0001s07280, eugene3.00010191, Pt-SFB1.2	similar to S haplotype-specific F-box protein 1. [ORG:Prunus avium]; [ co-ortholog (2of2) of BAD08683, ]	AT4G12560.1
Potri.001G035600.0	11.8737237009127	-6.72184	1.90906678757689	-3.52100766267654	0.000429910193117628	0.00301131061404214	POPTR_0001s07290, eugene3.00010190	0	0
Potri.001G036500.0	62.2698512580967	-3.2832	0.94574119297573	-3.47156707757521	0.000517430043863283	0.00350861065496268	POPTR_0001s07360	0	AT5G07010.1
Potri.001G036800.0	297.948682468371	-2.32314	0.363987345773536	-6.38246294171917	1.74262206579893e-10	6.43320137069457e-09	POPTR_0001s07390, eugene3.32850001, Pt-SUVH3.4, SDG950	similar to Histone-lysine N-methyltransferase; similar to H3 lysine-9 specific 1 (EC 2.1.1.43) (Histone H3-K9 methyltransferase 1) (H3-K9-HMTase 1) (Suppressor of variegation 3-9 homolog 1) (Su(var)3-9 homolog 1).; [ co-ortholog (2of4) of At2g05900, At1g7	AT1G73100.1
Potri.001G037200.0	417.233156066591	-1.37323	0.439728359640179	-3.12290517831117	0.00179075430819754	0.00983667715833911	POPTR_0001s07430, eugene3.17900003	similar to zinc finger protein-related; [ co-ortholog (2of3) of At3g14250, ]	0
Potri.001G041700.0	174.510101369936	2.07627	0.545356970279158	3.8071740855421	0.000140563801236085	0.0011695604962192	POPTR_0001s03320, eugene3.00010143	aspartyl protease family protein; [ co-ortholog (1of2) of At1g79720, ]	0
Potri.001G041800.0	643.069292256626	1.84652	0.416187996276413	4.43674603273508	9.13289380002661e-06	0.000109829015712324	POPTR_0001s03330, estExt_fgenesh4_pg.C_LG_I0140	0	0
Potri.001G042600.0	101.064026868019	10.4804	3.25970943270389	3.21513074047571	0.00130385123645564	0.00758113362268673	POPTR_0001s03410, eugene3.02080008, Pt-HSP70.9	similar to heat shock protein 70 cognate. [ORG:Salix gilgiana]; [ co-ortholog (3of11) of S14992, CAA44620, CAA83548, 1805333A, CAA67588, AAN87001, S08662, CAA67867, S44168, CAA82915, T09535, AAA82975, S53498, CAA36067, S42078, BAA34919, AAG23797, P26413,	AT3G12580.1
Potri.001G042700.0	289.553749968495	2.91652	0.817044495943051	3.56959690119342	0.000357530951200781	0.00258975407655493	POPTR_0001s03420, Pt-HSP70.10, eugene3.02080009	similar to heat shock protein 70 cognate. [ORG:Salix gilgiana]; [ co-ortholog (4of11) of S14992, CAA44620, CAA83548, 1805333A, CAA67588, AAN87001, S08662, CAA67867, S44168, CAA82915, T09535, AAA82975, S53498, CAA36067, S42078, BAA34919, AAG23797, P26413,	AT1G16030.1
Potri.001G042900.0	399.055544803284	1.53717	0.384651736151636	3.99627387373615	6.43472874386128e-05	0.000597647983705546	POPTR_0001s03440, eugene3.02080010, HCQ3	transferase family protein; similar to anthranilate N-hydroxycinnamoyl/benzoyltransferase from Dianthus caryophyllus (GI:3288180; similar to GI:2239091); [ co-ortholog (2of2) of At5g48930, ]	AT5G48930.1
Potri.001G043100.0	7535.92093469517	3.06409	0.427813758553458	7.16219733551702	7.93940197513973e-13	4.63038596413959e-11	POPTR_0001s03470, fgenesh4_pg.C_scaffold_208000014, Pt-J8.1	similar to DNAJ heat shock N-terminal domain-containing protein; similar to SP|Q05646|Chaperone protein dnaJ Erysipelothrix rhusiopathiae ; similar to SP|P45555 Chaperone protein dnaJ (HSP40) Staphylococcus aureus; similar to J8 mRNA; similar to nuclear g	AT1G80920.1
Potri.001G044100.0	53.0401412828433	6.64809	1.09562343932532	6.06786222028237	1.29624030232268e-09	4.03572560290815e-08	POPTR_0001s03570, fgenesh4_pg.C_scaffold_208000022	0	AT4G37580.1
Potri.001G044300.0	43.8726600544135	4.5431	1.40564624349987	3.23203868900636	0.00122910413596387	0.00722087780988943	POPTR_0001s03600, eugene3.02080025	similar to expressed protein in Arabidopsis thaliana; [ ortholog of At1g15980,]	AT1G15980.1
Potri.001G044900.0	46.9544218056705	-4.74	1.10749612024712	-4.27992771493816	1.86954024179661e-05	0.000205707384001049	POPTR_0001s03650, Pt-NRAMP1.3, fgenesh4_pg.C_scaffold_208000030	similar to Metal transporter Nramp1 (AtNramp1).; [ co-ortholog (1of2) of At1g15960, At1g80830, ]	AT1G15960.1
Potri.001G047500.0	330.149455793213	2.88497	0.723374998982114	3.98820259636618	6.65757973628751e-05	0.000614669522660956	POPTR_0001s14780	0	0
Potri.001G048100.0	219.435289681151	-1.67583	0.377486976854498	-4.43942960174702	9.01976118576196e-06	0.000108731667472225	POPTR_0001s14730, estExt_fgenesh4_pg.C_LG_I0410	transducin family protein; WD-40 repeat family protein; similar to mRNA-associated protein mrnp 41 (SP:P78406) (Homo sapiens); similar to mitotic checkpoint protein GI:9294423 from (Arabidopsis thaliana); [ co-ortholog (2of2) of At1g80670, At1g15850, ]	0
Potri.001G048400.0	23.9829424393839	-7.73479	1.71067618674443	-4.52147873812314	6.14091289560578e-06	7.76837988245039e-05	POPTR_0001s14690	0	0
Potri.001G048700.0	290.140862091848	-3.12896	0.401120559653759	-7.80053771081187	6.16439424948114e-15	4.89311102646514e-13	POPTR_0001s14660	0	AT1G15520.1
Potri.001G050100.0	584.714035128228	-4.00142	0.347951261896924	-11.499941789674	1.32004423356705e-30	5.28975790047959e-28	POPTR_0001s14470, estExt_Genewise1_v1.C_LG_I7513	0	AT2G02230.1;AT2G02360.1
Potri.001G050400.0	210.414460612931	4.07973	0.627777231874569	6.49868452786727	8.10253682433148e-11	3.22092043840825e-09	POPTR_0001s14430	0	AT1G04760.1
Potri.001G051600.0	9.56860609298198	7.08107	2.00221688057215	3.53661280131503	0.000405293382690803	0.00286880743388974	POPTR_0001s14310, Pt-CHS.2, CHS3, estExt_fgenesh4_pg.C_LG_I0450	similar to naregenin-chalcone synthase. [ORG:Medicago sativa]; [ co-ortholog (3of6) of CAA38456, S49203, 1JWX_A, CAA00091, Q9ZRR8, P51081, CAA44186, AAL09179, S33610, AAL09175, 1D6I_A, AAF71254, 1I88_A, CAA10641, CAA44933, S35166, AAM00232, BAA01075, P300	AT5G13930.1
Potri.001G051700.0	132.142767687232	-3.30342	0.700491403164107	-4.71585463290448	2.40698247683492e-06	3.41137932897681e-05	POPTR_0001s14300, estExt_fgenesh4_pg.C_LG_I0451	similar to dehydratase family; [ co-ortholog (2of2) of At3g23940, ]	0
Potri.001G051900.0	2876.59715100975	-1.12528	0.312818439534095	-3.59723067492832	0.00032162323693439	0.00237712009847448	POPTR_0001s14280	0	AT2G33150.1
Potri.001G052100.0	1426.96636634264	0.938782	0.27633121508367	3.39730594329902	0.000680528360411738	0.00442263330223114	POPTR_0001s14260, Pt-KAB1.1, estExt_fgenesh4_pg.C_LG_I0454	similar to POTASSIUM CHANNEL BETA SUBUNIT; similar to POTASSIUM CHANNEL BETA SUBUNIT HOMOLOG; [ ortholog of At1g04690,]	AT1G04690.1
Potri.001G053500.0	1748.20862892493	1.49753	0.321280144814071	4.66112136814025	3.14491193217679e-06	4.33603423723265e-05	POPTR_0001s14130	0	AT3G24050.1
Potri.001G053700.0	193.220526950446	2.80583	0.711782567654465	3.94198157949637	8.08111842559721e-05	0.000723514909131397	POPTR_0001s14110	0	0
Potri.001G054700.0	62.0547642800703	2.31136	0.663041346164832	3.48599861546798	0.000490303542468649	0.00336508052835182	POPTR_0001s14000	0	AT5G11860.1
Potri.001G054800.0	1323.56213435863	-2.14486	0.322602726545535	-6.6485992025391	2.95895520471128e-11	1.30346173867113e-09	POPTR_0001s13990	0	AT1G74110.1
Potri.001G055800.0	30.0855129417976	4.63284	1.05382874661378	4.39619808683791	1.10163407962758e-05	0.000129856618206496	0	0	0
Potri.001G055900.0	546.337047885391	1.50367	0.389219469279039	3.86330645214767	0.000111862530079643	0.000962335373901916	POPTR_0001s13890	0	AT5G43270.1
Potri.001G056100.0	512.279764099949	1.16989	0.298734579281129	3.91615437581152	8.99726474898638e-05	0.000796072089346747	POPTR_0001s13870	0	AT3G13060.2
Potri.001G056500.0	109.970839379884	-3.58737	0.594808602154052	-6.03113172347991	1.62815404817961e-09	4.93913154176098e-08	0	0	0
Potri.001G057300.0	928.625405093758	-1.45498	0.278488254969543	-5.22455474808432	1.74574671187908e-07	3.3466880444935e-06	POPTR_0001s13750, grail3.0008010302	similar to expressed protein in Arabidopsis thaliana; similar to EST gb|AA650671|and gb|T20610 ; [ co-ortholog (2of3) of At1g27350, At1g27330, ]	0
Potri.001G058000.0	626.555468576178	-9.97282	1.20004736557127	-8.31035744022848	9.5414229095614e-17	1.03972215871953e-14	0	0	0
Potri.001G058900.0	14.0306722642762	7.63374	1.83361813402194	4.16321052741984	3.13803784582524e-05	0.000322700953143742	POPTR_0001s13590, gw1.I.7793.1	0	0
Potri.001G059000.0	59.9282660588425	3.07283	0.735700557862565	4.17673680761049	2.95720857616034e-05	0.000306771804069744	0	0	AT1G27980.1
Potri.001G059300.0	137.578254822115	3.05108	0.543285971642401	5.61597971385089	1.95451592748676e-08	4.85599482184085e-07	0	0	0
Potri.001G060300.0	122.395179099902	1.79898	0.540502996562249	3.32834119133839	0.000873647986337606	0.00542644605513945	POPTR_0001s13470	0	0
Potri.001G061100.0	20.6728457950841	-7.52112	1.71793704389207	-4.37799252251166	1.19777458858097e-05	0.000140305090303132	POPTR_0001s13390, eugene3.00010505	0	AT3G02040.1
Potri.001G061900.0	46.8544929549394	-8.70137	1.62790210481258	-5.34514330072865	9.03455484836231e-08	1.9022331797251e-06	POPTR_0001s13300, grail3.0008013901	similar to expressed protein in Arabidopsis thaliana; [ co-ortholog (1of2) of At5g13190, ]	0
Potri.001G063000.0	21.5819921033938	6.38314	1.4876203457632	4.29083795220113	1.78000173599515e-05	0.000197077286679142	POPTR_0011s05320	0	0
Potri.001G068500.0	169.533141501305	1.29456	0.399925557769445	3.23699810526843	0.00120794213772377	0.00711843510715062	POPTR_0001s12900	0	0
Potri.001G070100.0	56.9233071054377	-3.21635	0.815605927282759	-3.94351096927133	8.02973168090869e-05	0.000720211854195583	POPTR_0001s12750	0	0
Potri.001G070300.0	21.9194276314061	-4.11027	1.11462171627078	-3.68759453091615	0.0002263840035781	0.00176593738426936	POPTR_0001s12730, POPTR_0001s12720	0	AT1G20050.1
Potri.001G071900.0	4006.63194199103	-1.32116	0.282931128033446	-4.6695601169784	3.01845361406604e-06	4.18256999673568e-05	POPTR_0001s12590	0	0
Potri.001G074100.0	803.825574994643	2.06451	0.320149008419182	6.44860195386387	1.12886612377781e-10	4.34159115251700e-09	POPTR_0001s12370	0	AT1G30840.1
Potri.001G075600.0	26.8522084950823	3.8012	1.21101006867606	3.13886575373436	0.00169603128396961	0.00942050016772299	POPTR_0001s12220, fgenesh4_pm.C_LG_I000245	0	AT1G30900.1
Potri.001G076500.0	10.2477323613434	7.18088	2.03973582585056	3.52049742586732	0.000430738173747884	0.00301625984407164	POPTR_0001s12140, POPTR_0001s12130	0	0
Potri.001G076700.0	124.562785125854	-4.17027	0.958766950175815	-4.34961806997444	1.3637484196703e-05	0.000156355927488272	POPTR_0001s12110	0	0
Potri.001G077100.0	256.378670868447	-1.74588	0.38804079450299	-4.49922947139419	6.82002085991031e-06	8.5019276600337e-05	POPTR_0001s12040	0	0
Potri.001G077600.0	1391.6995961103	1.40253	0.400015823106338	3.50619619121224	0.000454560031850957	0.00314875194648134	POPTR_0001s11990	0	0
Potri.001G080700.0	12.5741440554642	7.47544	1.86905676176106	3.99958132176199	6.34546411587851e-05	0.000591457676364101	POPTR_0001s11680	0	0
Potri.001G081100.0	283.490842682487	-2.86926	0.435778829852226	-6.58420432725412	4.57327838365036e-11	1.9160725369611e-09	POPTR_0001s11640, eugene3.00010673	0	AT3G06260.1
Potri.001G081500.0	9298.89420944564	2.02276	0.56916739875882	3.55389395449695	0.0003795722326241	0.00271458610234478	POPTR_0001s11600, estExt_Genewise1_v1.C_LG_I8285	similar to photosystem I chain III - garden pea (fragment). [ORG:Pisum sativum]; [ co-ortholog (1of2) of At1g31330, S00315, ]	AT1G31330.1
Potri.001G083900.0	6417.26241973126	5.1011	1.20272309658245	4.24128850129044	2.22240249869186e-05	0.000239650998611108	POPTR_0001s11360, estExt_Genewise1_v1.C_LG_I8344	0	AT2G46660.1
Potri.001G084000.0	2361.92636836336	-1.38866	0.303148595520985	-4.58079204874072	4.63218261132051e-06	6.10538869911183e-05	POPTR_0001s11350, estExt_Genewise1_v1.C_LG_I8346	Cys/Met metabolism pyridoxal-phosphate-dependent enzyme family protein; similar to SP|P13254|Methionine gamma lyase-EC (4 4.1.11.L) (methioninase-{Pseudomonas) {putida} ; [ ortholog of At1g64660,]	AT1G64660.1
Potri.001G084400.0	746.938929130813	1.98826	0.585451301177033	3.39611816122954	0.000683488468913601	0.00443838761373717	POPTR_0001s11310, estExt_fgenesh4_pm.C_LG_I0274	0	AT4G24120.1
Potri.001G084900.0	224.49511550543	-2.51618	0.526495100884787	-4.77911082919054	1.76072123769136e-06	2.59769116095261e-05	0	0	0
Potri.001G088600.0	5404.57140821554	1.52934	0.279275047350915	5.47610831637125	4.34781612206238e-08	1.00298506548412e-06	POPTR_0001s10900	0	AT4G23980.1;AT4G23980.2
Potri.001G089500.0	102.149747525323	6.44988	0.914383753949733	7.05380115490637	1.74095119457276e-12	9.59067237897125e-11	POPTR_0001s10810	0	0
Potri.001G090100.0	53.2408002269285	-3.55413	0.804260928952504	-4.41912791365463	9.90999825928727e-06	0.000118031594799613	0	0	0
Potri.001G091300.0	1273.11482962619	2.29413	0.630776212228384	3.6369994186706	0.000275832553399691	0.00209062898839211	POPTR_0001s10650, estExt_Genewise1_v1.C_LG_I8587	similar to expressed protein in Arabidopsis thaliana; similar to hypothetical protein; similar to Synechocystis sp.; similar to PIR:S76577; [ ortholog of At4g23890,]	0
Potri.001G091500.0	36.9082234300227	-5.90077	1.47349205281187	-4.00461425916111	6.2118761222608e-05	0.00058020324156981	POPTR_0001s10630, fgenesh4_pg.C_LG_I000811	0	0
Potri.001G091900.0	263.908594353083	-1.17223	0.372465316456803	-3.14720906725646	0.00164837054203888	0.00920309350942831	POPTR_0001s10590, estExt_Genewise1_v1.C_LG_I8598	similar to acyl-coA synthetase. [ORG:Cicer arietinum]; [ co-ortholog (1of2) of At4g11030, CAA06820, At4g23850, ]	AT4G23850.1
Potri.001G092300.0	202.000246961203	1.79155	0.526133198495511	3.40511897967245	0.000661352324484933	0.00431720927530955	POPTR_0001s10550, eugene3.00010788	similar to expressed protein in Arabidopsis thaliana; [ co-ortholog (1of2) of At1g64385, ]	0
Potri.001G092600.0	7495.90535183067	-1.84244	0.485938936134925	-3.79151271278818	0.000149732482261253	0.00123550432473625	POPTR_0001s10520, eugene3.00010790	0	0
Potri.001G094100.0	475.937384186079	1.34511	0.346065117925952	3.88687321645576	0.000101543754908664	0.000882734286461074	POPTR_0001s10370, grail3.0008039502	0	AT4G01100.1;AT4G01100.2
Potri.001G094200.0	36.3831514226521	-6.9085	1.86168390723293	-3.7108896151039	0.000206532155422897	0.00163312902656966	POPTR_0001s10360, Pt-CIP1.1, grail3.0008039601	similar to COP1-INTERACTIVE PROTEIN 1; [ co-ortholog (2of2) of At1g64330, At5g41790, ]	AT5G41790.1
Potri.001G094500.0	236.489319724154	1.81938	0.508209535442739	3.57998006970065	0.000343620414864147	0.00250947948480298	POPTR_0001s10330	0	AT4G11110.1
Potri.001G094900.0	6244.12942956911	-2.23846	0.332299677873879	-6.73627603295428	1.62497452485312e-11	7.50418068215164e-10	POPTR_0001s10290, Pt-UBC.7, estExt_Genewise1_v1.C_LG_I8663	similar to ubiquitin conjugating-like enzyme. [ORG:Malus x domestica]; [ co-ortholog (10of12) of AAV34697, AAU14828, AAM08932, AAN03469, AAA64427, AAU14827, ]	AT1G64230.1
Potri.001G095600.0	10.6250206975635	-6.55974	2.03977129072122	-3.21591957444208	0.00130027266482996	0.00756741025010551	POPTR_0001s10240, gw1.I.8699.1	0	AT3G59140.1
Potri.001G096700.0	20.0186933080853	-7.47503	1.73294578234175	-4.3134813764016	1.60703682999995e-05	0.000180256569035434	0	0	0
Potri.001G097200.0	915.43353133577	-1.25584	0.288606117176702	-4.35139135571756	1.35276348223182e-05	0.000155455174449813	POPTR_0001s10090	0	0
Potri.001G098300.0	59.1442649667518	-9.03757	1.59458563464834	-5.66766265903394	1.44758610696992e-08	3.69253355520202e-07	POPTR_0001s09970, gw1.I.8782.1	0	AT1G64060.1
Potri.001G100100.0	2489.85920122056	4.9615	0.511328701415291	9.7031450014274	2.92345522702067e-22	6.37133729081829e-20	POPTR_0001s09780, estExt_fgenesh4_pg.C_LG_I0880	0	AT1G69230.1
Potri.001G101700.0	1608.24470198271	1.35009	0.301197443512523	4.48240787403426	7.3805507806511e-06	9.07322039313591e-05	POPTR_0001s09630, estExt_fgenesh4_pm.C_LG_I0360	zinc finger (C3HC4-type RING finger) family protein; similar to C3HC4 type (RING finger); [ co-ortholog (1of2) of At5g41350, ]	0
Potri.001G102000.0	320.138302174359	-2.03435	0.414205064659921	-4.91144717743	9.04066437203034e-07	1.44354309976281e-05	0	0	0
Potri.001G104500.0	568.391458662416	1.1643	0.328790514349406	3.54116230513197	0.000398368442030225	0.00282889351161918	POPTR_0001s09340, estExt_Genewise1_v1.C_LG_I8937	0	AT4G23100.1
Potri.001G104600.0	32.6104129760785	-8.18019	1.70919979520013	-4.78597388106703	1.70160186505666e-06	2.52395810969151e-05	POPTR_0001s09330, grail3.0008049401	0	AT5G12250.1
Potri.001G105200.0	388.060576465628	-2.4561	0.368080774271234	-6.67272437683087	2.51097717866807e-11	1.11601481223628e-09	POPTR_0001s09270, PtrcGpx3_1, estExt_Genewise1_v1.C_LG_I8960	similar to glutathione peroxidase. [ORG:Malus x domestica]; [ co-ortholog (2of2) of AAL55674, AAQ03092, ]	AT4G11600.1
Potri.001G105800.0	307.946459086156	-1.71014	0.495830757655872	-3.44903972493248	0.000562583931386649	0.00375938616872009	POPTR_0001s09210	0	AT1G63440.1
Potri.001G107600.0	41389.8918997605	-2.89705	0.265051813015311	-10.930114301891	8.27441325188926e-28	2.56972246553986e-25	POPTR_0001s09030, Pt-OLP.6, gw1.I.9073.1	similar to protein P21. [ORG:Glycine max]; [ co-ortholog (3of7) of PC1121, AAB23170, 1906370A, CAC22342, AAF13707, CAA09229, CAB36911, CAE54084, A33176, P25096, ]	AT4G11650.1
Potri.001G108100.0	415.394981946798	1.27018	0.359395732880433	3.5342174713511	0.000408984420160614	0.00289081590864593	POPTR_0001s08990, Pt-HSF6.1, eugene3.00010940	similar to heat shock transcription factor HSF29 - soybean (fragment). [ORG:Glycine max]; [ ortholog of CAA87078,At5g62020,S59541,]	AT4G11660.1
Potri.001G108200.0	204.76694349382	-1.39306	0.434434126597753	-3.20660265993219	0.00134312371437915	0.00775863954516389	POPTR_0001s08970, eugene3.00010941	0	0
Potri.001G108300.0	84.2055356124439	-8.11157	1.50951983181106	-5.37360676502138	7.71770727240901e-08	1.66014231327274e-06	POPTR_0001s08960, estExt_fgenesh4_pg.C_LG_I0951	0	AT2G45760.1
Potri.001G108500.0	19.9064799644567	-7.46536	1.89465410412809	-3.94022410129482	8.14055264381756e-05	0.000728573596670199	POPTR_0001s08940, fgenesh4_pg.C_LG_I000963	0	0
Potri.001G109700.0	52.5114400691005	7.09253	1.18400172636034	5.99030384179531	2.09449360902297e-09	6.22460451150426e-08	POPTR_0001s08820, grail3.0008053801	0	AT5G64620.1
Potri.001G114600.0	499.588477009581	-1.44373	0.362664972713301	-3.98090412415553	6.86536380935559e-05	0.00063103945188102	POPTR_0001s08250, grail3.0008058401	similar to expressed protein in Arabidopsis thaliana; [ co-ortholog (2of2) of At4g12000, At4g22850, ]	0
Potri.001G115000.0	1927.23720956764	-3.60378	0.437331097683319	-8.24038675165649	1.71654874365115e-16	1.79947905215244e-14	POPTR_0001s08210, eugene3.00011004	zinc finger (AN1-like) family protein; zinc finger (AN1-like) family protein; [ co-ortholog (2of2) of At1g12440, ]	0
Potri.001G115700.0	41.6797337247488	-3.08254	0.917290607115168	-3.36048286347464	0.00077806357308236	0.00493893445918018	0	0	0
Potri.001G117000.0	102.65673054347	2.28418	0.7025860788223	3.2511007993045	0.00114959091761171	0.00683128111649436	POPTR_0001s08010, eugene3.01270016	similar to expressed protein in Arabidopsis thaliana; [ co-ortholog (2of2) of At1g12330, ]	0
Potri.001G117500.0	110.442098899464	-1.78919	0.503266727062122	-3.55515049362671	0.000377762802783495	0.00270944481384409	POPTR_0001s07970, grail3.0127001801, POPTR_0001s07960	similar to expressed protein in Arabidopsis thaliana; similar to Immature colon carcinoma transcript 1 (Digestion substraction 1) (DS- 1) (Swiss-Prot:Q14197) (Homo sapiens); [ co-ortholog (2of2) of At1g62850, ]	0
Potri.001G118100.0	6649.5450683392	1.1215	0.287529862286265	3.90046655015091	9.60074910998423e-05	0.000841377818827366	POPTR_0001s07890, Pt-WRP15.2, estExt_fgenesh4_pg.C_1270027	similar to wrp15a. [ORG:Citrullus lanatus]; [ co-ortholog (1of3) of BAA89231, ]	AT1G07770.1;
Potri.001G118200.0	43.5871466942044	4.5136	0.790710588482805	5.70828220240875	1.14122090438557e-08	2.96423779506262e-07	POPTR_0001s07880	0	0
Potri.001G118500.0	606.035688804074	8.20774	0.565397943929869	14.516744905613	9.49113990970635e-48	1.31004095031475e-44	POPTR_0001s07850	0	AT4G12320.1
Potri.001G119000.0	153.989480832497	-3.40902	0.538083053456787	-6.33548128559407	2.36601533814952e-10	8.47026672569522e-09	POPTR_0001s07810	0	0
Potri.001G119800.0	325.183291255667	-3.22151	0.722926291996982	-4.45621281227968	8.34202242206131e-06	0.000101547058832001	0	0	AT1G62710.1
Potri.001G120400.0	603.361808570061	1.79616	0.403193741821803	4.45482908536387	8.39600534578164e-06	0.000101954424641224	POPTR_0001s00260	0	0
Potri.001G121100.0	241.773996702238	-3.12596	0.414932707225924	-7.53364700227148	4.93424054625142e-14	3.53288779168924e-12	POPTR_0001s00330, eugene3.01270057	similar to flavin-containing monooxygenase-related; similar to FMO-related; similar to low similarity to flavin-containing monooxygenase (FMO3) from Mus musculus (SP|P97501); [ ortholog of At1g62600,At1g63390,]	0
Potri.001G121400.0	95.7241600594305	-4.2147	0.922042046171708	-4.57105373483997	4.85277813784875e-06	6.34898751105067e-05	POPTR_0001s00360, estExt_fgenesh4_pg.C_1270057, Pt-MTN30.1	similar to MtN30. [ORG:Medicago truncatula]; [ ortholog of At4g22570,CAA77094,At4g12440,]	AT4G12440.2;AT4G22570.1
Potri.001G122400.0	118.075922889511	-4.08434	0.605971588047526	-6.74015703753774	1.58215537055239e-11	7.36117044595023e-10	POPTR_0001s00440, gw1.127.232.1	0	0
Potri.001G123700.0	45.2894432253046	2.21846	0.697020203949252	3.18277351575329	0.00145871668054272	0.00832379787048318	POPTR_0001s00580, Pt-KUP10.1, gw1.127.277.1	similar to Potassium transporter 11 (AtPOT11).; [ co-ortholog (3of3) of At1g31120, At2g35060, ]	AT2G35060.1
Potri.001G125800.0	287.414769522194	1.6038	0.367714635283069	4.36154354507339	1.29148085610506e-05	0.000149102425046144	POPTR_0001s00790	0	0
Potri.001G129000.0	855.520852607914	0.904418	0.284482424601799	3.17917080978288	0.00147697027704389	0.00840864494343619	POPTR_0001s01120	0	AT1G31420.2
Potri.001G130200.0	1213.9330629923	1.40366	0.416083938646211	3.37350613908629	0.000742173915113087	0.00474384124542954	POPTR_0001s01230	0	AT1G31812.1
Potri.001G130700.0	87.9066891943188	9.31521	1.33382624462352	6.98382513818775	2.87249557646979e-12	1.54231863097223e-10	POPTR_0001s01300, grail3.0029027501	0	0
Potri.001G132100.0	22.4420446339173	-6.20306	1.69537337147351	-3.65881550999138	0.000253383658921146	0.00194432521548805	POPTR_0001s01430, eugene3.00290290	similar to expressed protein in Arabidopsis thaliana; [ co-ortholog (1of2) of At3g01430, ]	0
Potri.001G132800.0	97.3164187108279	-2.58088	0.603319576552231	-4.27779774739797	1.88751396714058e-05	0.000207317791837346	POPTR_0001s01500, gw1.29.3.1	similar to expressed protein in Arabidopsis thaliana; [ co-ortholog (2of2) of At1g32120, ]	0
Potri.001G133000.0	219.218743861492	-3.56889	0.479475429968185	-7.44331639182638	9.81885406398888e-14	6.66528495136076e-12	POPTR_0001s01520	0	AT4G34135.1
Potri.001G133400.0	754.572856236321	-2.26573	0.670339995066492	-3.37997836555688	0.000724915357140388	0.00465147780169239	POPTR_0001s01560, gw1.29.112.1	similar to myb family transcription factor; [ co-ortholog (2of2) of At5g45580, ]	0
Potri.001G133900.0	98.5806847089491	-4.32364	0.920859996365183	-4.69522243033968	2.66316772703387e-06	3.74244356211292e-05	POPTR_0001s01620, eugene3.00290270	similar to expressed protein in Arabidopsis thaliana; similar to expressed protein in Arabidopsis thaliana; [ ortholog of At2g35550,]	AT2G35550.1
Potri.001G134100.0	1920.05574010728	-2.30051	0.345998693729854	-6.64889193037162	2.95307716090867e-11	1.30318298512923e-09	POPTR_0001s01640, grail3.0029024402	secretory carrier membrane protein (SCAMP) family protein; [ co-ortholog (1of2) of At1g32050, ]	0
Potri.001G134300.0	13.8630915562514	7.61356	1.77660236304706	4.28546125938427	1.82360425845195e-05	0.00020118760124884	POPTR_0001s01660, eugene3.00290267	similar to NBS-LRR resistance gene-like protein ARGH35. [ORG:Malus x domestica]; [ co-ortholog (13of28) of AAN85400, AAF44097, AAN85401, AAQ73309, AAN85378, AAN85404, AAN85389, ]	AT3G07040.1
Potri.001G135700.0	262.320671196839	1.73863	0.390028140656435	4.45769745299722	8.28447155434941e-06	0.000100994943948877	POPTR_0001s01810, grail3.0029023702	similar to expressed protein in Arabidopsis thaliana; similar to expressed protein in Arabidopsis thaliana; [ ortholog of At4g19003,]	AT4G19003.1
Potri.001G136000.0	40.6200771017859	-4.7381	0.961115193532717	-4.92979039520126	8.2317888920237e-07	1.32804412352162e-05	POPTR_0001s01840, estExt_fgenesh4_pg.C_290262	similar to bZIP transcription factor 3. [ORG:Phaseolus vulgaris]; [ co-ortholog (1of2) of At2g35530, T12092, AAK39130, CAA66477, AAK39131, At1g32150, ]	AT2G35530.1
Potri.001G136200.0	16.2976713949837	-5.7399	1.78125348015783	-3.22239255726943	0.00127124833579094	0.00742881954994466	POPTR_0001s01880, fgenesh4_pm.C_scaffold_29000116	similar to cellulose synthase-like D1 protein; similar to PtCSLD1. [ORG:Populus tremuloides]; [ co-ortholog (1of3) of AAN32658, ]	AT3G03050.1
Potri.001G136300.0	431.386547236178	-1.179	0.37236309381025	-3.16625857286093	0.00154413466128213	0.00871711557817643	POPTR_0001s01890, POPTR_0001s01900	0	0
Potri.001G137000.0	292.920153842231	1.63047	0.40778369401148	3.99836367032964	6.37819007023925e-05	0.000593728483683381	POPTR_0001s01970	0	0
Potri.001G137500.0	105.437227901252	-4.33066	0.590825036369948	-7.3298492913479	2.30411693714052e-13	1.47921925848207e-11	POPTR_0001s02000	0	0
Potri.001G138300.0	45.8771238996198	-8.67118	1.62202860142849	-5.34588358510974	8.99770276442625e-08	1.89608079034919e-06	POPTR_0001s02080, estExt_fgenesh4_pg.C_290239	similar to expressed protein in Arabidopsis thaliana; [ co-ortholog (2of2) of At2g35470, ]	0
Potri.001G138500.0	471.378376165336	1.62608	0.328529784448511	4.94955716571139	7.43825284482425e-07	1.21182552085022e-05	POPTR_0001s02100, Pt-SYP23.2, estExt_fgenesh4_pg.C_290237	similar to syntaxin. [ORG:Glycine max]; [ co-ortholog (1of2) of At5g46860, At4g17730, AAN03474, ]	AT5G46860.1
Potri.001G139600.0	25.7742158061988	-7.84021	1.69217553803008	-4.63321049080005	3.60038132253292e-06	4.87473972524961e-05	POPTR_0001s02200, fgenesh4_pm.C_scaffold_29000100	similar to P-glycoprotein; putative; similar to P-glycoprotein GI:4204793 from (Solanum tuberosum); [ co-ortholog (2of4) of At4g25960, At1g10680, ]	AT4G25960.1
Potri.001G140400.0	182.173923743764	-6.2601	0.770357244465855	-8.12622498889239	4.42866666604629e-16	4.26473733790388e-14	POPTR_0001s02280, fgenesh4_pg.C_scaffold_29000224	0	0
Potri.001G141500.0	749.54009579543	1.15136	0.348602078073094	3.30278662046113	0.000957292011818333	0.00583225111172793	POPTR_0001s02390	0	0
Potri.001G143800.0	40.7928658872495	-8.5014	1.61420990187545	-5.26660260110755	1.38971591031585e-07	2.74245367687032e-06	POPTR_0001s02640, estExt_fgenesh4_pm.C_290079	similar to AP47/50p mRNA; clathrin adaptor complexes medium subunit family protein; clathrin adaptor complexes medium subunit family protein; [ co-ortholog (2of2) of At5g46630, ]	0
Potri.001G144700.0	79.6741179905342	2.08081	0.648982287486846	3.20626842097363	0.00134468490763267	0.0077658522850148	POPTR_0001s02750, eugene3.00290169	protein phosphatase 2C family protein; PP2C family protein; similar to protein phosphatase-2c (GI:3608412) (Mesembryanthemum crystallinum); [ co-ortholog (1of2) of At2g35350, ]	AT2G35350.1
Potri.001G146100.0	539.254376486969	-0.964048	0.300095531551263	-3.21247034366178	0.00131598734280444	0.00763561549088655	POPTR_0001s02900, Pt-TOM2.2, estExt_Genewise1_v1.C_290374	similar to GMFP4. [ORG:Glycine max]; [ co-ortholog (1of2) of AAD09513, At1g32400, ]	AT1G32400.1
Potri.001G146200.0	678.44345234158	1.24499	0.394883781897746	3.15280725605517	0.00161708540953174	0.0090487583332919	POPTR_0001s02910, PtpRR11, gw1.29.358.1	0	AT4G18020.1
Potri.001G147300.0	88.6259159928904	-1.83203	0.585866029771861	-3.12704745393356	0.00176571424653022	0.0097206227465197	POPTR_0001s03020, eugene3.00290143	haloacid dehalogenase-like hydrolase family protein; similar to SP|P71447|Beta phosphoglucomutase-EC (5 4.2.6.{Lactococcus) {lactis} ; [ co-ortholog (2of4) of At2g38740, ]	0
Potri.001G147900.0	21.9693753131908	8.27926	1.58489238578919	5.22386541337385	1.75226160627355e-07	3.35400151062144e-06	0	0	AT2G44610.1
Potri.001G148600.0	548.124844862746	-2.85933	0.634898005622105	-4.50360929037767	6.68089850794292e-06	8.36206163374518e-05	POPTR_0003s03410	0	0
Potri.001G149300.0	1572.64359291332	-1.94181	0.288830232181368	-6.72301775715019	1.77998881451014e-11	8.15937677057276e-10	POPTR_0003s03280, Pt-RPL37.1, estExt_fgenesh4_kg.C_290007	similar to 60S ribosomal protein L37a.; [ ortholog of At3g10950,]	0
Potri.001G149500.0	27.6279074404138	8.6092	1.50998690179491	5.70150357663965	1.187552435144e-08	3.06383595546757e-07	POPTR_0003s03260, grail3.0029011601	0	0
Potri.001G149600.0	282.886928007064	-1.58555	0.384892499472073	-4.1194635542357	3.7975548247423e-05	0.000379526346020605	POPTR_0003s03250	0	AT5G47080.4;AT5G47080.1;AT5G47080.2
Potri.001G150200.0	182.787539862572	1.34638	0.426774578078658	3.15478869519913	0.0016061438539894	0.00900375542697803	POPTR_0003s03190, estExt_Genewise1_v1.C_290115, Pt-CBL1.4	similar to CALCINEURIN B-LIKE PROTEIN 1; [ co-ortholog (2of2) of At4g17615, At5g47100, ]	AT5G47100.1
Potri.001G150400.0	50.1928681292456	-3.17196	0.785619529187337	-4.03752724926922	5.40175719547921e-05	0.000514991011211362	POPTR_0001s15040	0	AT5G41150.1
Potri.001G150600.0	98.9809359412997	-4.41499	0.883141629994564	-4.99918762225692	5.75723611688121e-07	9.63871504878124e-06	POPTR_0001s15070, grail3.0029010501	0	0
Potri.001G153200.0	60.5636160499005	-3.19215	0.675851779427819	-4.72315503474858	2.32213689652911e-06	3.30675012345455e-05	POPTR_0001s15310	0	0
Potri.001G153900.0	19.344248676595	-7.42703	1.84718226414422	-4.02073735326824	5.80162610413756e-05	0.00054537041451872	POPTR_0001s15370	0	AT1G02090.3
Potri.001G154000.0	42.0905212079444	-8.54794	1.60395823338028	-5.32927767377886	9.86041437847265e-08	2.05177550446527e-06	POPTR_0001s15380	0	0
Potri.001G154700.0	1052.46543303197	1.32511	0.320356154526148	4.13636152777244	3.52856120316783e-05	0.000357241658894477	POPTR_0001s15460, estExt_Genewise1_v1.C_290248	dual specificity protein phosphatase family protein; similar to catalytic domain; [ co-ortholog (2of2) of At2g35680, ]	0
Potri.001G157600.0	237.112441390135	-2.26088	0.483820182159811	-4.67297348608548	2.96870103220812e-06	4.13206594651041e-05	POPTR_0001s15780, eugene3.00290047, N21L5	integral membrane family protein; similar to nodulin MtN21-related; similar to low similarity to MtN21 (Medicago truncatula) GI:2598575; [ co-ortholog (2of2) of At4g16620, ]	0
Potri.001G157900.0	1179.23646491262	1.01611	0.301139958034359	3.37420380763836	0.000740295357409409	0.004736708255173	POPTR_0001s15810, estExt_fgenesh4_pm.C_290024	peroxisomal protein PEX19 family protein; [ co-ortholog (2of2) of At5g17550, At3g03490, ]	AT3G03490.1;AT5G17550.1
Potri.001G158000.0	274.284865721361	-2.44835	0.554358821229218	-4.41654579288133	1.00290661909933e-05	0.000119221124169965	POPTR_0001s15820	0	0
Potri.001G158100.0	8.94937681244871	-6.31263	2.00079383718252	-3.15506339477294	0.00160463234642093	0.00899934326113497	POPTR_0001s15830, estExt_fgenesh4_pg.C_290045	0	0
Potri.001G159400.0	793.4039187027	-1.45959	0.41976694546033	-3.47715544827256	0.000506763916883017	0.00344946562053659	POPTR_0001s15940	0	AT2G32260.1
Potri.001G159700.0	1560.52017901927	-1.36184	0.271501422881658	-5.01596805790711	5.27670955718701e-07	8.93174520858943e-06	POPTR_0001s15980, estExt_fgenesh4_pg.C_290030	similar to Probable UDP-N-acetylglucosamine pyrophosphorylase (EC 2.7.7.23).; [ co-ortholog (1of2) of At2g35020, At1g31070, ]	AT1G31070.2;AT2G35020.1
Potri.001G160100.0	401.569150214678	2.52387	0.314594783656582	8.02259589085823	1.03533519228959e-15	9.31989233783871e-14	POPTR_0001s16010, estExt_fgenesh4_pg.C_290028	peptidase M20/M25/M40 family protein; similar to hydantoin utilization protein C (Pseudomonas sp.) SWISS-PROT:Q01264; [ ortholog of At4g20070,]	AT4G20070.1
Potri.001G161400.0	167.757538794438	-1.9409	0.431999454757729	-4.4928182792756	7.02867582435069e-06	8.71829510014942e-05	POPTR_0001s16150, estExt_fgenesh4_pg.C_290018, Pt-AHA10.1	similar to putative plasma membrane H+ ATPase. [ORG:Prunus persica]; [ ortholog of CAB69825,At1g17260,]	AT1G17260.1
Potri.001G161600.0	118.914837012772	1.50181	0.45168110722027	3.32494372257372	0.000884363841365238	0.00547930664307215	POPTR_0001s16170, gw1.29.518.1	similar to leucine-rich repeat transmembrane protein kinase; putative; similar to GI:3360289 from (Zea mays) (Plant Mol. Biol. 37 (5); similar to 749-761 (1998)); [ co-ortholog (1of2) of At1g53730, ]	AT1G53730.1
Potri.001G162200.0	2378.0917648685	-1.80121	0.322418333986798	-5.58656654622853	2.31602824934521e-08	5.62480174535501e-07	POPTR_0001s16230, eugene3.00290005	similar to ubiquitin-conjugating enzyme; putative; similar to ubiquitin conjugating enzyme 6 from (Homo sapiens) GI:14029267; similar to (Mus musculus) GI:14029263; [ co-ortholog (1of2) of At1g17280, At5g50430, ]	AT5G50430.1;AT5G50430.3
Potri.001G162400.0	123.447409941881	4.36366	0.652754623774517	6.6849859102464	2.30946862950426e-11	1.03129368826175e-09	POPTR_0214s00200, POPTR_0214s00210	0	AT3G14310.1
Potri.001G162700.0	39.7775520759538	-8.46542	1.60596300904805	-5.2712401550748	1.35505026664646e-07	2.68470684807267e-06	POPTR_0001s16291, gw1.158.183.1	0	AT1G53840.1
Potri.001G163100.0	2386.39635243426	-1.18387	0.256131317690709	-4.62210840766216	3.79859404705706e-06	5.11246311479592e-05	POPTR_0001s16330, estExt_fgenesh4_pg.C_1580047	similar to expressed protein in Arabidopsis thaliana; [ co-ortholog (2of2) of At3g14280, ]	0
Potri.001G163400.0	145.32046117104	2.23454	0.536160757650365	4.16767045128758	3.07728389438401e-05	0.000317636553203036	POPTR_0001s16370	0	0
Potri.001G163600.0	1793.34001549308	2.16803	0.41488489920412	5.22561947432411	1.73572999289728e-07	3.33005495548517e-06	POPTR_0001s16390, estExt_Genewise1_v1.C_1580154	subtilase family protein; similar to SBT1 GI:1771160 from (Lycopersicon esculentum); [ ortholog of At3g14240,]	0
Potri.001G164300.0	129.629084204933	-4.13405	0.970454335000244	-4.2599078040016	2.04511244175755e-05	0.00022275676727517	POPTR_0001s16460, grail3.0158003701, SAUR7	similar to auxin-responsive protein-related; similar to auxin-induced protein TGSAUR21 (GI:10185818) Tulipa gesneriana); [ co-ortholog (2of2) of At1g72430, At1g17345, At5g20820, ]	0
Potri.001G164800.0	342.648396849043	4.71668	0.411014866049617	11.4756866838234	1.74784556757092e-30	6.78519111348428e-28	0	0	0
Potri.001G167900.0	413.353368293621	5.38525	1.38539868178106	3.88714835413169	0.000101428769049099	0.000882043320624733	POPTR_0001s16800, gw1.3771.2.1	0	AT5G07990.1
Potri.001G168400.0	505.020966033804	4.71662	0.341429145635777	13.814342140343	2.08853478073651e-43	2.25607159249559e-40	POPTR_0001s16850, grail3.0084000301	0	0
Potri.001G170300.0	224.398110172434	-1.50291	0.367525518721902	-4.08927398026475	4.32725487721779e-05	0.000424607612260964	POPTR_0001s17030, Pt-DRG1.1, estExt_fgenesh4_pg.C_LG_I1048	similar to developmentally regulated GTP binding protein. [ORG:Pisum sativum]; [ co-ortholog (2of2) of AAB67829, At1g17470, At1g72660, ]	0
Potri.001G171000.0	667.296204044219	-1.97858	0.367073014246338	-5.39016359088002	7.03935739328595e-08	1.5328031063645e-06	POPTR_0001s17100, Pt-ATPDAT.2, fgenesh4_pg.C_LG_I001065	lecithin:cholesterol acyltransferase family protein; LACT family protein; similar to SP|P40345|Phospholipid diacylglycerol:acyltransferase EC (2 3.1.158.PDAT) ({Saccharomyces) {cerevisiae} ; [ co-ortholog (2of2) of At5g13640, ]	AT5G13640.1
Potri.001G171100.0	463.805577818834	-1.36166	0.348858568497992	-3.90317498157671	9.49390130130863e-05	0.000833189607315482	POPTR_0001s17110	0	AT1G54170.1;AT3G14010.1
Potri.001G173900.0	24.9085712443958	5.20501	1.19137630569656	4.36890198446006	1.2487279221436e-05	0.000144974977689989	POPTR_0001s17380	0	0
Potri.001G175500.0	40.1434122381527	-3.3565	0.814367359647667	-4.12159943210676	3.76251010336502e-05	0.000376478306557003	POPTR_0001s17550	0	0
Potri.001G176600.0	54.8155266504212	-6.51302	1.21552028915337	-5.35821934970717	8.40461645138364e-08	1.7939235028748e-06	POPTR_0001s17680, GA3ox1, Pt-LE.1, eugene3.00011087	similar to gibberellin 3-beta-hydroxylase. [ORG:Cucurbita maxima]; [ co-ortholog (1of2) of AAC96016, AAC49792, AAC96015, At1g80340, CAB92914, AAC96017, T06240, AAC49795, AAB65829, At1g15550, T06245, T06244, BAC54041, AAC49794, AAR12160, AAC86820, AAC96014	AT1G15550.1
Potri.001G177000.0	946.878917703901	-1.17589	0.292066839016877	-4.02610406602036	5.67085992896473e-05	0.000535712984544216	POPTR_0001s17720, estExt_fgenesh4_pg.C_LG_I1115	aminotransferase class 1 and 2 family protein; similar to low similarity to GI:14278621 Aromatic Aminotransferase from Pyrococcus horikoshii; [ co-ortholog (1of4) of At1g80360, ]	0
Potri.001G178900.0	159.133085203699	-10.4657	1.50990864843846	-6.93134656062865	4.16853433952852e-12	2.17122087349237e-10	POPTR_0001s17910, eugene3.00011107	similar to glycine-rich protein; similar to glycine-rich protein; [ co-ortholog (2of2) of At1g80000, At1g15280, ]	0
Potri.001G181000.0	156.032240937309	-3.58973	0.885834808839165	-4.05236920123825	5.07015707259134e-05	0.000486948666624426	POPTR_0001s18120, fgenesh4_pg.C_LG_I001360	0	0
Potri.001G181300.0	52.2766626580931	2.95471	0.921117575616484	3.20774457524831	0.00133780256100957	0.00773869723592149	POPTR_0001s18160	0	0
Potri.001G181400.0	39.0438255948043	5.89096	1.10619508051023	5.3254292436627	1.00714916229209e-07	2.09001363817048e-06	POPTR_0001s18170	0	0
Potri.001G182200.0	21.8017946051661	8.26633	1.61195208117173	5.12815025090494	2.92602880457277e-07	5.31800919163208e-06	POPTR_0001s18250	0	0
Potri.001G183800.0	18.077342830761	6.12856	1.66073786486243	3.69026046589954	0.000224024551433619	0.00175138136575465	POPTR_0001s18430, fgenesh4_pm.C_LG_I000545	similar to expressed protein in Arabidopsis thaliana; [ ortholog of At1g79860,]	AT1G79860.1
Potri.001G184700.0	273.947861634842	-1.54788	0.382232945531802	-4.04958362569386	5.13088408743355e-05	0.000491619032596554	0	0	0
Potri.001G185500.0	513.875934518764	1.68241	0.501653449355673	3.35372562073211	0.000797313821157374	0.00503993946131962	0	0	0
Potri.001G186800.0	217.161793246546	3.11841	0.728723129232245	4.27927452185188	1.87503480476186e-05	0.00020622062737631	POPTR_0001s18740	0	AT3G16250.1
Potri.001G187400.0	14.8552480713401	-5.56191	1.72407939686481	-3.22601577793709	0.00125526436929411	0.00735890591201322	POPTR_1324s00200	0	0
Potri.001G187500.0	1065.20869487456	-2.19389	0.528499972840182	-4.15115618405076	3.30799918651355e-05	0.000338219093781601	POPTR_0001s18800	0	AT5G11590.1
Potri.001G187600.0	12.0971308655421	-6.74854	1.8935085955161	-3.56403826690215	0.000365192679814627	0.00263463268512122	POPTR_0001s18810, gw1.I.338.1	ankyrin repeat family protein; similar to ankyrin repeat domain containing protein; [ ortholog of At1g10340,At1g34050,At2g24600,At5g54710,At5g54700,At5g50140,]	0
Potri.001G188000.0	159.363802108135	-4.14102	0.507752097438164	-8.15559801556718	3.47456309553312e-16	3.43926374934344e-14	POPTR_0001s18850, fgenesh4_pg.C_LG_I001440	integral membrane family protein; similar to At2g38480; similar to At1g45222 and others share this domain structure; similar to distantly related to GP|14; [ co-ortholog (1of2) of At3g16300, ]	0
Potri.001G190100.0	892.279258282143	-2.15949	0.670249127509608	-3.22192598238713	0.00127332024826075	0.00743668113964227	POPTR_0001s19100, gw1.I.406.1	similar to expressed protein in Arabidopsis thaliana; [ ortholog of At3g21360,]	0
Potri.001G190300.0	1116.83318932403	2.77961	0.439421962553382	6.32561362997851	2.52228214516279e-10	8.94460510894673e-09	POPTR_0001s19120	0	AT3G16500.1
Potri.001G190800.0	283.391232241566	-1.74902	0.41424453601803	-4.22219250274777	2.41937339121366e-05	0.000257317345482463	POPTR_0001s19170, Pt-PRO1.1, eugene3.00011367	similar to Profilin 3 (Pollen allergen Hev b 8.0201). [ORG:Hevea brasiliensis]; [ co-ortholog (2of2) of O65809, AAD29413, CAA75312, AAK01235, AAA16522, At5g56600, Q8GT39, AAD29414, CAD37201, CAA73720, T10769, CAB51914, O82572, AAD29411, Q9XF42, Q9LEI8, P4	AT5G56600.2;AT2G19770.1;AT2G19760.1
Potri.001G191000.0	50.9931971173269	9.49237	1.41574068420554	6.70487741887915	2.01575508327518e-11	9.123067325878e-10	POPTR_0001s19180	0	0
Potri.001G192200.0	31.5610456696792	8.80319	1.62210488594105	5.42701627691695	5.73039043646143e-08	1.27687489142497e-06	POPTR_0001s19290	0	0
Potri.001G192600.0	10.2881790065419	7.1868	2.28387892312285	3.14675227694613	0.00165094770584818	0.00921541131246866	POPTR_0001s19320, gw1.I.502.1	similar to 26.5 kDa class I small heat shock protein-like (HSP26.5-P); similar to identified in Scharf; similar to K-D.; similar to et al; similar to Cell Stress & Chaperones (2001) 6: 225-237.; [ ortholog of At1g52560,]	0
Potri.001G193000.0	6277.42311556794	1.38802	0.30104106615572	4.61073936719663	4.01239335248874e-06	5.36822363180306e-05	POPTR_0001s19360, estExt_fgenesh4_pm.C_LG_I0571, Pt-PLD1.2	similar to phospholipase D. [ORG:Ricinus communis]; [ co-ortholog (2of2) of T11695, Q41142, AAB37305, O04865, AAB51392, At1g52570, AAB04095, T10171, At3g15730, ]	AT1G52570.1;AT3G15730.1
Potri.001G193500.0	120.765938970153	-1.56929	0.501108656755963	-3.13162620611109	0.00173841050841934	0.00960128577593764	POPTR_0001s19420, estExt_fgenesh4_pg.C_LG_I1488	similar to embryo-specific protein-related; weakly similar to embryo-specific protein 3 (GI:3335171) (Arabidopsis thaliana); [ co-ortholog (2of3) of At5g62200, ]	0
Potri.001G198000.0	86.0210728313609	-4.88578	0.917025261400626	-5.32785420854496	9.93798419691097e-08	2.06618591943308e-06	POPTR_0001s20510	0	0
Potri.001G198500.0	58.7070804958826	-2.1119	0.64944627148499	-3.2518462571087	0.00114658023345174	0.00681828288657454	POPTR_0001s20570	0	AT1G17550.1
Potri.001G200300.0	129.604275259222	-1.92774	0.542346941407781	-3.55444000964111	0.000378784914358745	0.00271348258501376	POPTR_0001s20750, gw1.97.72.1	similar to URF 4-related; weakly similar to URF 4 (GI:49224) (Synechococcus sp.); [ ortholog of At1g55140,At3g13740,]	0
Potri.001G200700.0	440.420584717775	-1.66697	0.415254363457468	-4.0143445685634	5.96112104007659e-05	0.000558461735447598	POPTR_0001s20790, eugene3.00970022	similar to At1g17620 (At1g17620/F11A6_23) mRNA; similar to expressed protein in Arabidopsis thaliana; [ co-ortholog (3of3) of At1g17620, ]	0
Potri.001G201800.0	509.694596220552	1.06184	0.321717790491039	3.30052947037836	0.000965025779049177	0.00587216886614666	POPTR_0001s20900, fgenesh4_pg.C_scaffold_97000010	0	0
Potri.001G204100.0	211.749333742168	5.24575	0.799199739175971	6.5637591733391	5.24679164993923e-11	2.16179997583317e-09	POPTR_0001s21110	0	AT3G15820.1
Potri.001G204900.0	781.137304067932	1.08422	0.305662496219837	3.54712680508637	0.000389457090013848	0.0027733050734864	POPTR_0001s21200, eugene3.00011246	similar to expressed protein in Arabidopsis thaliana; [ co-ortholog (2of7) of At1g15780, At1g15770, ]	0
Potri.001G205300.0	159.5910703857	-1.44543	0.397326130649975	-3.63790560209038	0.000274864123889418	0.00208519058260537	POPTR_0001s21240, POPTR_0001s21250, AMI5, eugene3.00011242	similar to chloroplast outer membrane translocon subunit; putative; similar to component of chloroplast outer membrane translocon Toc64 (Pisum sativum) GI:7453538; [ ortholog of At5g09420,]	AT5G09420.1
Potri.001G208800.0	185.038081010474	-2.04439	0.571271986773355	-3.57865996035646	0.000345360464203329	0.00251996497301959	POPTR_0001s21610, fgenesh4_pg.C_LG_I001268	similar to expressed protein in Arabidopsis thaliana; [ co-ortholog (1of2) of At1g68140, ]	0
Potri.001G209300.0	11.1046939541302	-6.62521	2.03435114443096	-3.25666752051866	0.00112728389660118	0.00672123072019587	POPTR_0001s21660, Pt-BABL.1, estExt_fgenesh4_pg.C_LG_I1252	similar to basic blue copper protein. [ORG:Cicer arietinum]; [ ortholog of CAB65280,CAA10134,At2g02850,]	AT2G02850.1
Potri.001G210400.0	50.3025876544899	8.50791	1.78449105150978	4.767695764927	1.86344894538278e-06	2.73787043453785e-05	POPTR_0001s21790	0	0
Potri.001G211500.0	406.691844457652	1.93696	0.390464292712922	4.96066103177786	7.02536931364905e-07	1.14756936619073e-05	POPTR_0001s21900, fgenesh4_pg.C_LG_I001242	similar to 6-phosphogluconate dehydrogenase NAD-binding domain-containing protein; [ ortholog of At1g71170,At1g71180,]	0
Potri.001G213500.0	91.7894458830176	-3.7708	1.07158974858812	-3.51888462929968	0.000433365120829474	0.00303038458401584	POPTR_0001s22100	0	0
Potri.001G213700.0	222.533287715845	-3.92622	0.759674936877261	-5.16829439134939	2.36239989037544e-07	4.38340741421792e-06	POPTR_0001s22120, estExt_Genewise1_v1.C_LG_I9749, AGO905	similar to argonaute protein; putative; similar to AGO; putative; similar to SP|O04379|Argonaute protein AGO1 ({Arabidopsis) {thaliana} ; [ co-ortholog (2of2) of At2g27880, ]	AT2G27880.1
Potri.001G213800.0	166.142248631264	-1.855	0.408299850845152	-4.54323058340224	5.539859583427e-06	7.10205424923858e-05	POPTR_0001s22130, estExt_fgenesh4_pg.C_LG_I1200, Pt-RHF2.3	zinc finger (C3HC4-type RING finger) family protein; similar to C3HC4 type (RING finger); zinc finger (C3HC4-type RING finger) family protein; similar to C3HC4 type (RING finger); similar to zinc fing; [ co-ortholog (1of3) of At5g22000, ]	AT5G22000.1
Potri.001G216900.0	2363.78088676338	1.56973	0.2696064513889	5.82229337468225	5.80455406464676e-09	1.58303123749889e-07	0	0	AT2G27230.1
Potri.001G217900.0	26.6577588933811	-7.8885	1.72126336989865	-4.58297126696385	4.5841505084331e-06	6.05171197566528e-05	POPTR_0001s22550	0	AT1G08460.1
Potri.001G219100.0	19.0268272649727	4.27744	1.10259774098367	3.87941694632098	0.000104707144111157	0.000907060319191662	POPTR_0001s22660	0	0
Potri.001G220800.0	1230.74142088056	1.83988	0.535206270123599	3.43770646185384	0.000586663288821079	0.00390036109466409	POPTR_0001s22800	0	AT5G21170.1;AT5G21170.2
Potri.001G221000.0	342.446175120517	-1.49373	0.375682154627699	-3.97605882538836	7.00668003345531e-05	0.000641182193116748	POPTR_0001s22820, gw1.I.743.1	transducin family protein; WD-40 repeat family protein; similar to HIRA protein; similar to Drosophila melanogaster; similar to PID:e1250847; [ co-ortholog (2of4) of At2g26060, At4g32990, ]	AT2G26060.1
Potri.001G224900.0	64.14569642242	6.63027	1.02770807151099	6.45150637649005	1.10743789615459e-10	4.27905047122252e-09	POPTR_0001s23210	0	0
Potri.001G225300.0	103.919748306461	2.17229	0.623362995847149	3.48479600408673	0.000492512371970554	0.00337930678862425	POPTR_0001s23250, fgenesh4_pg.C_LG_I001196	armadillo/beta-catenin repeat family protein; [ ortholog of At5g37290,]	0
Potri.001G226500.0	76.1442327393512	-3.56058	1.03053562140825	-3.4550758232084	0.000550138085748061	0.00369030344552377	POPTR_0001s23360, eugene3.00011149	0	0
Potri.001G226800.0	80.3699467939248	-4.78918	0.954792434240991	-5.01594141543655	5.27744092018889e-07	8.93174520858943e-06	POPTR_0001s23390, fgenesh4_pg.C_scaffold_148000001	0	0
Potri.001G229200.0	42.5888786212586	-8.56376	1.5989737585633	-5.35578789707131	8.51843906035787e-08	1.81354428838553e-06	POPTR_0001s23630	0	0
Potri.001G229700.0	133.397688548148	2.83028	0.77927420340074	3.63194429479745	0.000281293851151092	0.00212682462929059	POPTR_0001s23680	0	AT5G06710.1
Potri.001G231200.0	216.154718835288	2.54409	0.710870383814603	3.57883388703534	0.000345130739191257	0.00251902855910893	POPTR_0001s23830	0	0
Potri.001G232400.0	66.4168695365192	-5.17341	0.806569326333831	-6.41409493400604	1.4166191483932e-10	5.34080466492093e-09	0	0	AT5G23880.1
Potri.001G233400.0	345.18917609093	-2.11046	0.398702864644547	-5.29332166081043	1.201143746753e-07	2.42818685012842e-06	POPTR_0001s23990	0	AT1G07670.1
Potri.001G234700.0	42.1796855070448	6.03789	1.49813868727649	4.03025835779615	5.57155799110754e-05	0.000528621438198527	POPTR_0001s24140	0	0
Potri.001G235400.0	40.3452105034507	3.16839	0.844899778831699	3.7500211588412	0.000176819649961451	0.00142447607110643	POPTR_0001s24210, estExt_Genewise1_v1.C_LG_I1406	similar to expressed protein in Arabidopsis thaliana; [ ortholog of At5g59770,]	0
Potri.001G235800.0	50.3538108937305	-7.3796	1.81623541512185	-4.0631306875671	4.84189027462121e-05	0.000469359203562091	POPTR_0001s24250, estExt_Genewise1_v1.C_LG_I1393	zinc finger (C2H2 type) family protein; similar to C2H2 type; [ ortholog of At3g53600,At2g37430,]	0
Potri.001G237000.0	102.205687156825	2.94511	0.507214745318846	5.80642684331514	6.38201384066578e-09	1.72161926027515e-07	POPTR_0001s24360, gw1.I.1373.1	similar to expressed protein in Arabidopsis thaliana; [ ortholog of At5g59960,]	0
Potri.001G238800.0	1432.4988613406	-1.70659	0.360919474453301	-4.72844338841894	2.26247688620403e-06	3.23238862781708e-05	POPTR_0001s24570, estExt_fgenesh4_pg.C_LG_I1758	ankyrin repeat family protein; similar to contains ankyrin repeats; [ co-ortholog (1of2) of At2g28840, ]	AT2G28840.1
Potri.001G239200.0	490.791018225817	2.01582	0.492148630288839	4.09595516072501	4.2043130761708e-05	0.000413851657596924	POPTR_0001s24610, estExt_fgenesh4_pm.C_LG_I0682	similar to epsin N-terminal homology (ENTH) domain-containing protein; similar to clathrin assembly protein-related; similar to Chain A Of The Epsin N-Terminal Homology (Enth) Domain (GI:8569264) (R; [ co-ortholog (2of2) of At3g46540, ]	0
Potri.001G239700.0	4520.0107647962	-10.2959	0.761944124160508	-13.5126896877928	1.31623225994082e-41	1.30807161992919e-38	0	0	0
Potri.001G239800.0	25.3087964809552	-7.81432	1.79878938877613	-4.34421298747534	1.39775854567385e-05	0.000159959977278981	0	0	0
Potri.001G240600.0	224.482236261353	-10.9627	1.52724903297625	-7.1780517429199	7.07118006072836e-13	4.17300400495953e-11	POPTR_0001s24740	0	0
Potri.001G242900.0	16.0875764161235	-7.16003	1.77505543343093	-4.03369598330809	5.49063462191428e-05	0.000522461957799541	0	0	0
Potri.001G243300.0	295.365035656003	1.96188	0.478773027934726	4.09771987180574	4.17239781421949e-05	0.000411361998786838	POPTR_0001s25010	0	0
Potri.001G245000.0	1117.0183261034	-2.59113	0.352495171435418	-7.35082432476311	1.96988183785259e-13	1.28455942943432e-11	POPTR_0001s25180, estExt_Genewise1_v1.C_LG_I1127	similar to tropinone reductase; putative; similar to tropine dehydrogenase; putative; similar to tropinone reductase SP:P50165 from (Datura stramonium); [ ortholog of At1g07440,]	0
Potri.001G246600.0	351.467817818602	-2.02297	0.502055340209405	-4.02937946456724	5.5924281955462e-05	0.000529915631267526	POPTR_0001s25380, Pt-ATRPC14.1, grail3.0068008901	similar to DNA-directed RNA polymerase I(A) and III(C) 14 kDa subunit (RPAC14); similar to RNA polymerase 1(A) and 3(C) 14 kDa subunit (AtRPAC14) (Arabidopsis thaliana) GI:1184686; similar to RNA polymerase I(A) and III(C) 14 kDa subunit; [ ortholog of At	AT2G29540.1
Potri.001G251300.0	1110.73400988852	1.30287	0.285396845225732	4.56510008938829	4.99256081672293e-06	6.50105731087428e-05	0	0	0
Potri.001G251600.0	91.9171039375911	-7.23206	1.15435356731958	-6.26502932830541	3.72755244647225e-10	1.2934502867682e-08	POPTR_0001s25870	0	AT2G29950.1
Potri.001G252100.0	73.9598330583318	-2.99834	0.719851113926218	-4.16521857933429	3.11054404678582e-05	0.000320669986897899	POPTR_0001s25910, estExt_fgenesh4_pg.C_LG_I1618	0	AT5G58700.1
Potri.001G252300.0	147.541807768652	2.4189	0.517753093552855	4.67191553554828	2.98403675461158e-06	4.14180967420809e-05	POPTR_0001s25930	0	AT3G08510.1
Potri.001G253300.0	1170.58742372354	1.53048	0.440013542568765	3.47825484007284	0.000504689863044563	0.00344006025990183	POPTR_0001s26020, Pt-AGT.2, estExt_fgenesh4_pg.C_LG_I1607	similar to aminotransferase 2. [ORG:Cucumis melo]; [ co-ortholog (1of2) of AAL62332, At2g13360, AAQ56194, AAQ56193, AAQ56192, AAL47679, ]	AT2G13360.1
Potri.001G255800.0	47.2403430962389	4.53832	0.880988627108573	5.15138994314539	2.58562943070888e-07	4.75851579303424e-06	POPTR_0001s26290, fgenesh4_pm.C_LG_I000723	similar to ABC transporter-related; similar to 4 transmembrane domain containing protein; supported by tandem duplication of ABC transporter family protein; [ co-ortholog (1of2) of At3g21080, At1g51500, At3g21090, ]	0
Potri.001G256000.0	53.5154852145453	-5.17265	0.957343900405579	-5.40312309763302	6.54904823536605e-08	1.4335780035918e-06	POPTR_0001s26320, POPTR_0001s26310	0	AT1G51450.1
Potri.001G256800.0	278.016631124708	-8.85183	1.12779424988486	-7.84879659824109	4.20048224446892e-15	3.43292701854705e-13	POPTR_0001s26400	0	0
Potri.001G257000.0	628.076202121477	-1.66741	0.370814420096847	-4.4966089750657	6.90457988199131e-06	8.5900995076652e-05	POPTR_0001s34270, Pt-SIR.2, gw1.I.1513.1	similar to sulfite reductase [Populus x canescens]. [ORG:Populus alba x Populus tremula]; [ co-ortholog (2of2) of AAC24584, AAQ57207, AAG59996, BAD12837, ]	AT5G04590.1
Potri.001G260700.0	20.5356949822705	-6.03747	1.68494752098204	-3.58317704989983	0.000339440365108271	0.00248333211752503	POPTR_0001s26800, eugene3.00011704	0	AT3G51970.1
Potri.001G261300.0	212.238794704798	1.80628	0.431987670609772	4.18131748038483	2.89824850512384e-05	0.000301284452342267	0	0	0
Potri.001G263000.0	1852.2454901885	-10.0109	0.745135166539746	-13.4349473103336	3.77336813825006e-41	3.60574351518549e-38	POPTR_0001s27020, Pt-UBQ11.1, estExt_fgenesh4_pg.C_LG_I1883	similar to UBIQUITIN 11; [ co-ortholog (2of2) of At4g02890, At4g05050, ]	AT4G05320.2
Potri.001G263400.0	35.1234623124817	-5.77912	1.32752078189356	-4.35331777900602	1.34092557556557e-05	0.000154308920448941	POPTR_0001s27060	0	AT5G13700.1
Potri.001G263800.0	211.688513117999	-1.54149	0.371055496166199	-4.15433720643524	3.26231779377422e-05	0.00033423622922194	POPTR_0001s27100, grail3.0053005601	0	AT5G09680.1
Potri.001G265900.0	31.5657396142933	6.93669	1.32043156171117	5.25335038344204	1.49357010990435e-07	2.91277937047338e-06	POPTR_0001s27290	0	AT3G63520.1
Potri.001G266000.0	4725.1907200329	0.892751	0.285598252503602	3.12589637694133	0.00177264001565509	0.0097513118997112	POPTR_0001s27300	0	AT5G12840.2;;AT3G20910.1
Potri.001G268500.0	309.955127505039	-2.8741	0.459825480987016	-6.25040439889177	4.09391265245279e-10	1.41268416458596e-08	POPTR_0001s27540, eugene3.00011774	0	0
Potri.001G269100.0	16.3150613333857	-7.17916	1.78542832795791	-4.0209751950037	5.79577083621342e-05	0.000545328408171339	0	0	0
Potri.001G269500.0	1465.66404946788	-1.04472	0.327024403929853	-3.19463107665909	0.00140009690052981	0.00803729378319389	POPTR_0001s27630, estExt_Genewise1_v1.C_LG_I1870	similar to small nuclear ribonucleoprotein; putative; similar to snRNP; putative; similar to Sm protein; putative; similar to U6 snRNA-associated Sm-like protein LSm7 (Homo sapiens) SWISS-PROT:Q9UK45; similar to small nuclear ribonucleoprotein; putative;	0
Potri.001G270200.0	35.0635094139529	-8.2848	1.76659664254833	-4.68969322580801	2.736149498586e-06	3.83415873053408e-05	0	0	0
Potri.001G271100.0	205.497072316744	-3.10609	0.484007103141673	-6.41744797770436	1.38577690760827e-10	5.24043033021727e-09	POPTR_0001s27790, estExt_fgenesh4_pg.C_LG_I1945	similar to expressed protein in Arabidopsis thaliana; [ ortholog of At5g48020,]	0
Potri.001G271700.0	89.6873139094581	2.28031	0.506941569205047	4.49816978260695	6.85409525436774e-06	8.5358394283091e-05	POPTR_0001s27860, POPTR_0001s27850, fgenesh4_pm.C_LG_I000779, Pt-MPK3.1	similar to protein kinase MMK4 (EC 2.7.1.-); similar to cold- and drought-induced - alfalfa. [ORG:Medicago sativa]; [ co-ortholog (2of2) of At3g45640, T09622, ]	AT3G45640.1
Potri.001G272300.0	342.499765325986	1.75296	0.423578516296516	4.1384592058897	3.4964602452842e-05	0.000354859292459501	POPTR_0001s27920	0	0
Potri.001G272800.0	1808.92784061636	-2.74658	0.285073840702911	-9.63462410088442	5.7100602551105e-22	1.1921550171279e-19	POPTR_0001s27960	0	AT5G62690.1
Potri.001G272900.0	11.8530676370373	-6.72051	1.97615421229764	-3.40080083841393	0.000671887599170229	0.00437767953318537	POPTR_0001s27970	0	0
Potri.001G273900.0	135.453857195716	-1.54826	0.42383489655227	-3.65296898202556	0.00025922555523575	0.00198046092245763	POPTR_0001s28050	0	0
Potri.001G275800.0	107.09205839668	-7.45281	1.17956672589977	-6.31826104185114	2.64522920896381e-10	9.35566929966864e-09	POPTR_0001s28260, gw1.I.2068.1	similar to C2 domain-containing protein; [ co-ortholog (2of2) of At5g12300, ]	0
Potri.001G275900.0	864.174495058538	-1.56487	0.305240175861496	-5.1266942287496	2.9487383487805e-07	5.34754775733223e-06	POPTR_0001s28270	0	0
Potri.001G277400.0	161.050931486402	-2.41939	0.689096922252531	-3.51096132644891	0.000446489349026788	0.00310381306003653	POPTR_0001s28400, eugene3.00011854	0	0
Potri.001G277800.0	1064.16883025436	1.137	0.335758599470382	3.3863603651422	0.000708263102198288	0.00456348464059037	POPTR_0001s28440, estExt_Genewise1_v1.C_LG_I2118	0	0
Potri.001G277900.0	1243.16167494839	-1.89339	0.289474481657209	-6.54078953460969	6.11949001331034e-11	2.50063699639302e-09	POPTR_0001s28450, Pt-SAD1.2, grail3.0053017102	similar to SUPERSENSITIVE TO ABA AND DROUGHT; [ co-ortholog (1of2) of At5g48870, ]	AT5G48870.1
Potri.001G278300.0	68.251452280217	-2.30573	0.555653169336378	-4.14958002303976	3.33085830839979e-05	0.00034027621164553	POPTR_0001s28490	0	AT5G58600.1;AT5G58600.2
Potri.001G278900.0	2848.33801725531	1.01497	0.279068017310035	3.63699859015495	0.000275833440287758	0.00209062898839211	POPTR_0001s28550, Pt-SIRANBP.1, gw1.I.2168.1	similar to RAN BINDING PROTEIN 1; [ co-ortholog (1of2) of At1g07140, At2g30060, At5g58590, ]	0
Potri.001G279000.0	15.753056853202	7.8012	1.97264292775519	3.95469608431434	7.66320007998917e-05	0.00069057746096239	POPTR_0001s28570	0	0
Potri.001G279500.0	86.9497773291126	-2.336	0.710748097084988	-3.28667793311861	0.00101376705367643	0.00612227575318206	POPTR_0001s28640, estExt_Genewise1_v1.C_LG_I2187	similar to BAG domain-containing protein; similar to low similarity to SP|Q99933 BAG-family molecular chaperone regulator-1 {Homo sapiens}; [ co-ortholog (2of3) of At3g51780, ]	AT3G51780.1
Potri.001G279700.0	179.077984611751	-1.77255	0.492587747046072	-3.59844250687163	0.000320128599277942	0.00237152956080636	POPTR_0001s28660, grail3.0053019501	0	0
Potri.001G279800.0	73.4811694207685	-4.17488	1.01973122639009	-4.09410077950127	4.23809954534487e-05	0.000416352642167233	POPTR_0001s28670	0	0
Potri.001G280400.0	60.6554323685829	2.51321	0.772184867706031	3.25467200877931	0.00113523390702022	0.00675933316235012	POPTR_0001s28730	0	0
Potri.001G280600.0	388.003697260436	1.4124	0.443971145027511	3.18127917945037	0.00146626255587745	0.00835534247724204	POPTR_0001s28750, Pt-ATUBA1.5, estExt_fgenesh4_pg.C_LG_I2043	similar to ubiquitin activating enzyme 2 (UBA2); similar to E1; similar to gi:1703477; similar to Encodes a ubiquitin-activating enzyme (E1); similar to involved in the first step in conjugating multiple ubiquitins to proteins targeted for degradation. Ge	AT2G30110.1
Potri.001G281400.0	390.37196163159	-1.91339	0.344032148090491	-5.56166193830312	2.67217555475911e-08	6.41451223748697e-07	POPTR_0001s28820, fgenesh4_pg.C_LG_I002066	0	0
Potri.001G281800.0	30.1224901927133	-5.08137	1.26072554475415	-4.03050979212478	5.56560101603348e-05	0.000528381189313533	POPTR_0001s28860	0	0
Potri.001G282000.0	60.1124151391534	-2.64822	0.639346656098868	-4.14206466108646	3.44193267517678e-05	0.000350326986131778	POPTR_0001s28880, grail3.0053021901	0	0
Potri.001G282100.0	121.59218337943	-6.67224	0.911041872928298	-7.32375070297208	2.41134464965046e-13	1.53615020052733e-11	POPTR_0001s28890, grail3.0053022001	0	0
Potri.001G283200.0	9.66864724235497	-6.42329	2.03664712650809	-3.1538571537111	0.00161127933310572	0.00902643405434307	POPTR_0001s29000	0	0
Potri.001G283300.0	53.323926895897	-2.7065	0.701091500383915	-3.86041078144597	0.000113196566914544	0.000970451589024106	POPTR_0001s29010, Pt-ALDH6.2, grail3.0053022901	similar to Arabidopsis thaliana methylmalonate-semialdehyde dehydrogenase; similar to methylmalonate-semialdehyde dehydrogenase; putative; similar to methylmalonate-semialdehyde dehydrogenase (acylating); similar to mitochondrial precursor (MMSDH) (Rattus	AT2G14170.1
Potri.001G284000.0	22.0329984673121	8.28125	1.62954485461226	5.08194138872997	3.7359670073163e-07	6.58765793447648e-06	0	0	0
Potri.001G285100.0	72.8263321921656	-9.3381	1.54276332601137	-6.05284224119772	1.42312223283771e-09	4.37592473698674e-08	POPTR_0001s29170, estExt_fgenesh4_pg.C_LG_I2723	0	AT4G32210.1
Potri.001G285800.0	991.232432830984	-11.6691	1.44934236946206	-8.05133697401357	8.18944479494439e-16	7.4803954386174e-14	POPTR_0001s29250, eugene3.00012518	0	0
Potri.001G286600.0	261.888471410267	-2.3657	0.520930468763038	-4.54129849684287	5.59088068076349e-06	7.15269982047213e-05	POPTR_0001s29340, gw1.I.4280.1, PtrOATP1, POPTR_0001s29330	similar to transporter-related; similar to low similarity to spinster membrane proteins from (Drosophila melanogaster) GI:12003974; similar to GI:12003976; similar to GI:12003972; similar to GI:12003970; [ co-ortholog (2of2) of At2g22730, ]	0
Potri.001G287400.0	2242.46167783048	-3.00089	0.564558756188052	-5.31546019289807	1.06388106677917e-07	2.18627999207019e-06	POPTR_0001s29420, fgenesh4_pm.C_LG_I001100, Pt-MDHG.2	similar to malate dehydrogenase (EC 1.1.1.37) - cucumber. [ORG:Cucumis sativus]; [ co-ortholog (1of2) of AAC41647, DEPUGW, AAA33041, S52039, P46488, P19446, ]	AT2G22780.1
Potri.001G287500.0	272.450573172727	-3.35268	0.654465198072172	-5.12277931182852	3.01064645064771e-07	5.44788864285086e-06	POPTR_0001s29430, fgenesh4_pg.C_LG_I002718	0	0
Potri.001G288600.0	329.276722000863	-7.75947	0.829308536576163	-9.35654999313747	8.23827982000491e-21	1.48318885600016e-18	POPTR_0001s29560, Pt-ATPRB1.4, gw1.I.4215.1	similar to [Segment 1 of 3] Pathogenesis-related protein (PR-1) (Allergen Cuc m 3). [ORG:Cucumis melo]; [ co-ortholog (4of5) of At2g14610, At2g14580, P83834_1, At4g07820, ]	AT2G14610.1
Potri.001G290200.0	167.669568553926	-10.541	1.59123940327905	-6.62440203561166	3.48656649551605e-11	1.51175819513257e-09	POPTR_0001s29750, gw1.I.4174.1	similar to expressed protein in Arabidopsis thaliana; [ co-ortholog (1of2) of At3g19660, ]	0
Potri.001G292000.0	97.8490476839791	3.41508	0.837128862204355	4.07951495731264	4.5129766191591e-05	0.000441262904773742	POPTR_0001s29940, estExt_fgenesh4_pm.C_LG_I1072	similar to Expressed protein in Arabidopsis thaliana; [ co-ortholog (1of2) of At1g49975, ]	0
Potri.001G292900.0	42.3289972275181	-5.11861	1.00777217790725	-5.07913110412179	3.79164995474657e-07	6.67636733704313e-06	POPTR_0001s30020	0	AT1G10200.1
Potri.001G293400.0	117.645578816956	-4.85682	0.821336848736199	-5.9133129930725	3.35294164721433e-09	9.53133126144621e-08	POPTR_0001s30060	0	AT2G14750.1
Potri.001G295500.0	249.586423415455	-2.61218	0.611217254964683	-4.2737402146703	1.92220984424031e-05	0.000210663006529115	POPTR_0001s30260	0	AT1G27730.1
Potri.001G295700.0	20.8787944994949	-7.53487	1.77747576481587	-4.23908289748204	2.24434776544733e-05	0.000241388832175493	POPTR_0001s30280, fgenesh4_pm.C_LG_I001074	0	AT3G49940.1
Potri.001G295800.0	121.060232606037	-2.03554	0.569377708908983	-3.57501769786428	0.00035020420586666	0.00254706647330175	POPTR_0001s30290, POPTR_0001s30300, gw1.I.4078.1	similar to expressed protein in Arabidopsis thaliana; similar to expressed protein in Arabidopsis thaliana; [ co-ortholog (2of2) of At1g49890, At3g19570, ]	0
Potri.001G295900.0	8441.73949557843	-1.39326	0.400462619256318	-3.4791260059209	0.000503051991043921	0.00343266320172651	0	0	0
Potri.001G296200.0	360.102917172683	-1.34548	0.389449761992297	-3.45483216944389	0.000550635467883419	0.00369245295534779	POPTR_0001s30340, fgenesh4_pg.C_LG_I002648	0	0
Potri.001G296600.0	174.27279752636	-9.16372	1.53903956015873	-5.95417783265778	2.61382469119606e-09	7.62212141464391e-08	POPTR_0001s30380	0	0
Potri.001G299200.0	45.0657714665191	2.10373	0.632727689705203	3.32486261454404	0.000884621144616378	0.00547953436499474	POPTR_0001s30660, gw1.I.3979.1	0	0
Potri.001G299500.0	10.7101400856355	7.24304	1.91370168727738	3.78483437965604	0.000153810976057246	0.00126370162041742	POPTR_0001s30690, eugene3.00012396	plant basic secretory protein (BSP) family protein; similar to NtPRp27 (Nicotiana tabacum) GI:5360263; [ co-ortholog (1of7) of At2g15130, At2g15220, At2g15170, ]	0
Potri.001G299700.0	28.2008972903758	-7.96873	1.68091411860142	-4.7407121289235	2.12968344510248e-06	3.07092194971394e-05	POPTR_0001s30710, fgenesh4_pm.C_LG_I001056	similar to 5-methylthioribose kinase family; [ co-ortholog (2of2) of At1g49820, ]	AT1G49820.1
Potri.001G300200.0	88.0034891154318	-9.61127	2.41901091592111	-3.97322469840283	7.09061014484384e-05	0.00064790808771109	POPTR_0001s30750, grail3.0017024101, MYB176	0	AT4G37260.1
Potri.001G300900.0	437.465776672894	-1.9802	0.430730100144842	-4.59730640130796	4.27987996502268e-06	5.69237782285805e-05	POPTR_0001s30820, gw1.I.3925.1	similar to D-3-phosphoglycerate dehydrogenase; putative; similar to 3-PGDH; putative; similar to phosphoglycerate dehydrogenase; similar to Arabidopsis thaliana; similar to SP:O04130; [ co-ortholog (2of2) of At4g34200, ]	AT4G34200.1
Potri.001G302600.0	21.730465714881	5.3591	1.14546038596921	4.6785556229437	2.88902802407079e-06	4.03020220426944e-05	POPTR_0001s31000	0	0
Potri.001G304400.0	75.239846288594	10.0541	1.33962732995561	7.50515416747292	6.13563477406172e-14	4.33067744208987e-12	POPTR_0001s31190	0	0
Potri.001G306000.0	464.376905226925	-2.24901	0.335559946437322	-6.70224641707268	2.05239546058621e-11	9.23763862649715e-10	POPTR_0001s31350, gw1.I.3764.1	0	0
Potri.001G306300.0	121.686895060566	2.61068	0.435843405211853	5.98994876518042	2.09907153661762e-09	6.23075655044978e-08	POPTR_0001s31380	0	0
Potri.001G307200.0	81.4484999339403	-3.29674	0.784278992801226	-4.20353322076961	2.62780563791216e-05	0.000276643352008168	POPTR_0001s31470, Pt-MSACAD1.1, CADL10, estExt_fgenesh4_pg.C_LG_I2533	similar to Probable mannitol dehydrogenase 1 (NAD-dependent mannitol dehydrogenase 1). [ORG:Stylosanthes humilis]; [ ortholog of AAC35846,Q43137,At4g39330,]	AT4G39330.1
Potri.001G309100.0	299.483065931102	1.34726	0.406092299604377	3.31762640997699	0.000907858243553862	0.0055858687620346	POPTR_0001s31660	0	AT1G76890.2
Potri.001G313300.0	191.61644721373	1.85146	0.480606828266837	3.85233376867524	0.000116997399591164	0.00099547958658989	POPTR_0001s32030, fgenesh4_pm.C_LG_I001004, Pt-RGA3.1	similar to NBS-like putative resistance protein. [ORG:Phaseolus vulgaris]; [ ortholog of AAN85397,AAP30048,At5g47260,At5g63020,AAN85405,AAN85398,AAO33124,AAP30045,AAP30046,At5g05400,AAN85391,AAP30049,AAL99049,AAP30044,]	0
Potri.001G314200.0	881.453138707554	-1.58517	0.391645375614965	-4.04745466902165	5.17776053710145e-05	0.000495919277348826	POPTR_0001s32140, Pt-B5.3, estExt_fgenesh4_pg.C_LG_I2461	similar to Probable cytochrome b5 isoform 2.; [ ortholog of At2g32720,]	AT2G32720.1
Potri.001G314800.0	1156.32316379222	-2.55412	0.47091272923826	-5.42375829706993	5.83587827635719e-08	1.29689083878439e-06	POPTR_0001s32200, gw1.I.3491.1	similar to myb family transcription factor; [ co-ortholog (1of2) of At3g24120, At4g13640, ]	AT4G13640.1
Potri.001G318100.0	272.522468084568	1.92364	0.443916783619476	4.3333445479496	1.46860992091434e-05	0.000166991366064607	0	0	0
Potri.001G318600.0	75.6295088586853	-6.37209	1.04207640308497	-6.11479800132566	9.66793466251616e-10	3.09137498957804e-08	POPTR_0001s32600, eugene3.00012239	similar to hypothetical protein. [ORG:Glycine max]; [ co-ortholog (1of2) of AAQ62591, ]	0
Potri.001G319100.0	1323.76587305184	1.64774	0.415539020376409	3.96531350350344	7.32995437864617e-05	0.0006656166540112	POPTR_0001s32650, Pt-DNAJ.2, eugene3.00012235	similar to heat shock protein DnaJ. [ORG:Glycine max]; [ co-ortholog (2of2) of BAC20341, At4g13830, ]	AT4G13830.2
Potri.001G319300.0	266.43915454006	11.8784	1.30011030063998	9.13645172226742	6.4535019490951e-20	1.00210784953292e-17	POPTR_1239s00210, eugene3.11750001	0	0
Potri.001G319400.0	101.301473839062	10.4829	1.33692577341716	7.84105550328117	4.4677489290058e-15	3.63938433249669e-13	POPTR_1239s00200	0	0
Potri.001G319900.0	756.34693389347	-1.42777	0.294010468820544	-4.85619906837656	1.19660407855685e-06	1.85115992103019e-05	POPTR_0323s00200	0	AT4G13850.1
Potri.001G320900.0	147.744584340149	-1.90088	0.519791538761738	-3.65701272877979	0.000255171713748665	0.00195448803387124	POPTR_0001s32810, Pt-HSFA5.1, grail3.0017011001	similar to member of Heat Stress Transcription Factor (Hsf) family; heat shock transcription factor family protein; [ co-ortholog (2of2) of At4g13980, ]	AT4G13980.1
Potri.001G321400.0	15.5204420042674	-7.10912	1.82581172307874	-3.89367444612522	9.87371392759839e-05	0.000861047464131913	POPTR_0001s32860	0	0
Potri.001G323400.0	235.571863876492	-1.34778	0.398301193246408	-3.3838215758496	0.000714844410837073	0.00459992473122172	POPTR_0001s33070	0	0
Potri.001G323800.0	51.7248606644192	-7.40905	1.54955313085632	-4.78141103867528	1.74069032082354e-06	2.57272165501849e-05	POPTR_0001s33110	0	0
Potri.001G325100.0	316.087925651099	-3.75278	0.79809441176719	-4.70216951282449	2.57411652938617e-06	3.62756240343729e-05	POPTR_0001s33260, NAC114, estExt_Genewise1_v1.C_LG_I3228	0	AT5G13180.1
Potri.001G327300.0	1174.24868040454	1.00351	0.309318995504806	3.24424423225099	0.00117762724652081	0.00696622593804991	POPTR_0001s33490, estExt_Genewise1_v1.C_LG_I3156	oligopeptide transporter OPT family protein; [ ortholog of At5g41000,At3g27020,]	AT3G27020.1
Potri.001G327400.0	86.6255105284273	3.84988	0.594150193030423	6.47964888005969	9.1936311305979e-11	3.6256470704715e-09	POPTR_0001s33500, eugene3.00012164	0	0
Potri.001G328300.0	163.840284987022	-1.95005	0.49245164902054	-3.95988943518437	7.49844718874468e-05	0.000677870180175012	POPTR_0001s33590, eugene3.00012161	0	0
Potri.001G328900.0	224.624221742636	2.95988	0.56322801266521	5.25521082603121	1.47854999630471e-07	2.89120987793526e-06	POPTR_0001s33640, eugene3.00012158	similar to expressed protein in Arabidopsis thaliana; [ co-ortholog (2of2) of At5g40960, ]	0
Potri.001G333600.0	56.4926414796467	-8.97188	1.56160479597302	-5.74529520814022	9.17607540858123e-09	2.43567941801497e-07	POPTR_0001s34120	0	0
Potri.001G334900.0	123.532090898371	1.86221	0.477976804642662	3.89601728645509	9.77874125423462e-05	0.000853964240637817	POPTR_0001s36370, gw1.I.2892.1	thymidylate kinase family protein; similar to thymidylate kinase GI:291900; thymidylate kinase family protein; similar to thymidylate kinase GI:291900; [ ortholog of At5g59440,]	AT5G59440.3
Potri.001G335500.0	24.106994727061	-7.74446	1.87799733843306	-4.12378790574668	3.72692097908463e-05	0.000373820556016785	0	0	0
Potri.001G335800.0	29.0289359150622	-6.57358	1.62061219466045	-4.05623523481908	4.98700346797669e-05	0.000481173208395654	POPTR_0001s36290, estExt_Genewise1_v1.C_LG_I2848, Pt-GAPDH.2	similar to glyceraldehyde 3-phosphate dehydrogenase (phosphorylating). [ORG:Pisum sativum]; [ co-ortholog (2of3) of CAH59077, CAA51675, AAD46743, AAD46755, CAH59065, CAH59071, CAH59085, AAD46759, CAH59093, CAH59089, AAD46748, At3g04120, CAH59058, AAD46753	AT3G04120.1
Potri.001G337400.0	1710.5153535343	-1.47949	0.387096595979754	-3.82200647769967	0.000132370211735713	0.00110918647911426	POPTR_0001s36160, grail3.0054015801, Pt-ACG12.1	similar to glucose-6-phosphate 1-dehydrogenase (EC 1.1.1.49) - alfalfa. [ORG:Medicago sativa]; [ co-ortholog (2of2) of S57785, Q42919, At3g27300, AAB41552, AAR26303, At5g40760, T07655, CAA06200, ]	AT5G40760.1
Potri.001G338400.0	3188.68126057389	-0.816181	0.255979174657938	-3.18846484943868	0.00143030398428756	0.0081842244333543	POPTR_0001s36050, estExt_fgenesh4_pg.C_LG_I2224, Pt-SDH2.1	similar to succinate dehydrogenase iron-sulfur protein subunit. [ORG:Cucumis sativus]; [ ortholog of At3g27380,At5g40650,BAC78391,]	AT5G40650.1
Potri.001G340900.0	65.8186537037457	9.86061	1.3847393357713	7.12091477452947	1.07213074608899e-12	6.04015609673036e-11	POPTR_0001s35820	0	0
Potri.001G341300.0	328.006897857273	1.37079	0.381440286992822	3.59371474432045	0.00032599673127793	0.00240124185846432	POPTR_0001s35770, estExt_fgenesh4_pm.C_LG_I0881	similar to TBP-binding protein; putative; similar to TBP-binding protein ABT1 GI:6518527 from (Mus musculus); [ ortholog of At3g56510,]	0
Potri.001G341400.0	323.934148821105	-1.16981	0.359937791215403	-3.25002967187124	0.00115392967928183	0.00685050964916538	POPTR_0001s35760, POPTR_0001s35750	0	0
Potri.001G341700.0	30.8959511112501	-8.10224	1.73976328973648	-4.65709565246014	3.20701465517705e-06	4.41186453632736e-05	POPTR_0001s35730, gw1.I.2693.1	0	0
Potri.001G342100.0	12.7360428816747	7.4895	2.06934099468047	3.61926814940272	0.000295437375986992	0.00221288562146422	POPTR_0001s35670, eugene3.00012021	0	0
Potri.001G342800.0	513.389826498438	1.56583	0.321748685826714	4.86663214071771	1.13516034793853e-06	1.76379354875127e-05	POPTR_0001s35600	0	0
Potri.001G343000.0	123.28755175504	-2.82375	0.524463532454526	-5.38408189268728	7.28153486762021e-08	1.57449724792014e-06	POPTR_0001s35580, fgenesh4_pg.C_LG_I002188	similar to oxidoreductase; zinc-binding dehydrogenase family protein; similar to low similarity to probable NADP-dependent oxidoreductase (zeta-crystallin homolog) P1 (SP|Q39172)(gi:886428) and P2 (SP|Q39173)(gi:886430); similar to zinc-bind; [ co-ortholo	0
Potri.001G344600.0	85.2286112642353	-2.46827	0.522327174121666	-4.72551748580706	2.29530081581965e-06	3.27175839179801e-05	POPTR_0001s35390, fgenesh4_pg.C_LG_I002171, Pt-PK7.1	similar to protein kinase 1 (EC 2.7.1.-) - garden pea (fragment). [ORG:Pisum sativum]; [ ortholog of At3g27580,A41139,]	AT3G27580.1
Potri.001G345500.0	382.44381571682	-1.3922	0.444132740638217	-3.13464017758945	0.00172065023555256	0.00953167337843997	POPTR_0001s35290, estExt_fgenesh4_pg.C_LG_I2149	0	AT5G40440.1
Potri.001G349300.0	633.164507127168	1.91016	0.328904603862852	5.80764680780584	6.33569911686935e-09	1.71121474756014e-07	POPTR_0001s34910, gw1.I.2413.1	0	0
Potri.001G350500.0	233.615390011166	1.3078	0.405656502235778	3.22391964103856	0.00126448878050216	0.00740250324023945	POPTR_0001s34760, eugene3.00011927	0	0
Potri.001G350900.0	1604.66341100368	1.38556	0.327289262030074	4.23345599719752	2.30127226225498e-05	0.000246550708735339	POPTR_0001s34690	0	0
Potri.001G351300.0	105.144312990113	-9.86865	1.61922466906225	-6.0946743089885	1.09660484215866e-09	3.47514633972345e-08	POPTR_0001s34630, eugene3.00011915	similar to protein kinase; putative; similar to ATMRK1 (Arabidopsis thaliana) gi|2351097|dbj|BAA22079|; [ co-ortholog (1of4) of At3g01490, ]	0
Potri.001G351800.0	137.652349351114	1.74064	0.436076687034713	3.9915816700944	6.56340770592914e-05	0.000607329104111023	POPTR_0001s34570	0	AT4G18240.1
Potri.001G352100.0	1179.20912486046	3.94616	0.311682792705401	12.6608290934958	9.7464538241054e-37	6.72640681277496e-34	POPTR_0001s34550	0	AT4G18210.1
Potri.001G353000.0	134.185039493931	-1.4881	0.476819340052375	-3.12089403537898	0.00180302900540756	0.00988879815438207	POPTR_0001s34460, fgenesh4_pm.C_scaffold_204000004	similar to hypothetical protein; [ ortholog of At1g29830,At1g29820,]	0
Potri.001G353300.0	1096.26564545177	-9.23791	0.711173250584707	-12.989672936081	1.40024162387404e-38	1.12222590790808e-35	POPTR_0001s34430	0	0
Potri.001G354100.0	21.668947773448	-7.5879	1.98372357597119	-3.82507966160455	0.000130729807642377	0.00109729124016043	POPTR_0001s34350, gw1.204.65.1	0	AT1G02640.1
Potri.001G354500.0	76.0647968215439	6.62163	1.23194065161962	5.37496055446401	7.65994494734712e-08	1.65057530110008e-06	POPTR_0001s34320, estExt_Genewise1_v1.C_2040079	AWPM-19-like membrane family protein; [ co-ortholog (1of2) of At1g29520, ]	0
Potri.001G356400.0	423.62863678322	-2.81274	0.386813861340323	-7.27156165069035	3.55355127524149e-13	2.20163677165369e-11	POPTR_0001s36640, estExt_fgenesh4_pg.C_LG_I2759	similar to expressed protein in Arabidopsis thaliana; similar to unknown protein (pir||T04913||; [ ortholog of At5g55210,]	0
Potri.001G359200.0	16.9364290413738	-3.76468	1.19877017138356	-3.14045077702434	0.00168688052390449	0.00937805921154776	POPTR_0001s36980, fgenesh4_pg.C_LG_I002811	0	AT3G20440.2
Potri.001G360500.0	322.003783991108	-8.46528	0.905428061660571	-9.34948258665982	8.80775334257206e-21	1.56306165568716e-18	POPTR_0001s37140	0	0
Potri.001G363300.0	27.3247270920769	-7.92394	1.74619192036377	-4.53784287486349	5.68325790148553e-06	7.25966799806725e-05	POPTR_0001s36450, fgenesh4_pg.C_LG_I002857	0	0
Potri.001G364100.0	12.9605271932023	-6.84861	1.8502426246909	-3.70146800984699	0.000214355685105477	0.00168373917054871	0	0	0
Potri.001G366100.0	669.92908189344	-1.80396	0.311340850198408	-5.79417953286913	6.86559845934485e-09	1.84207120650565e-07	POPTR_0001s37480, estExt_fgenesh4_pm.C_LG_I1142, Pt-ZIP11.2	similar to Zinc transporter 11 precursor (ZRT/IRT-like protein 11).; [ co-ortholog (1of2) of At1g55910, ]	AT1G55910.1
Potri.001G366500.0	881.595106091047	1.41516	0.396402467210661	3.57000927878035	0.000356968583244754	0.00258808939179363	POPTR_0001s37520, eugene3.00012637	similar to hypothetical protein; [ ortholog of At3g13130,]	0
Potri.001G370400.0	476.443254881597	1.2219	0.308165023944214	3.96509501156976	7.3366718080871e-05	0.000665675029956478	0	0	AT3G13200.1
Potri.001G373100.0	371.656784900105	-1.76356	0.456504821738526	-3.86317474504389	0.000111922884278576	0.000962521308377025	POPTR_0001s38210, eugene3.08790001	0	0
Potri.001G373600.0	262.069008686542	11.8554	1.2637735652474	9.38094936744207	6.53813406783997e-21	1.19441133026091e-18	0	0	0
Potri.001G375500.0	3012.48432588103	-1.62968	0.396090025716185	-4.11440659104314	3.88176704581068e-05	0.000386388230180955	POPTR_0001s38450, estExt_Genewise1_v1.C_LG_I4955, POPTR_0001s38440	sodium/calcium exchanger family protein; calcium-binding EF hand family protein; [ ortholog of At1g53210,]	0
Potri.001G376700.0	73.3767190468709	-1.81527	0.523777907619587	-3.46572648174735	0.000528800940697572	0.00357458709496774	POPTR_0001s38580, estExt_fgenesh4_pm.C_LG_I1179	similar to hypothetical protein; [ ortholog of At1g73140,]	AT1G73140.1
Potri.001G376900.0	44.5457002488491	-2.85032	0.71851223673716	-3.96697473707635	7.27907047405439e-05	0.000661721573098724	POPTR_0001s38600	0	0
Potri.001G377900.0	48.95143550277	3.05131	0.734154965689339	4.15621933482908	3.23557216576975e-05	0.000331906649292111	POPTR_0001s38710	0	AT1G78430.1
Potri.001G379100.0	13.879617506996	-6.9465	1.81788616614387	-3.82119857506109	0.000132804662627498	0.00111232438748838	0	0	0
Potri.001G379300.0	70.2578004238573	-9.28587	1.58506142603326	-5.85836592867854	4.67443765363547e-09	1.29906491615854e-07	POPTR_0001s38830, fgenesh4_pg.C_LG_I003001	0	0
Potri.001G379400.0	23.4207171628397	-7.70017	1.76393477982924	-4.36533891140158	1.26925811366164e-05	0.000146810373467378	POPTR_0001s38840	0	0
Potri.001G381000.0	57.6064145061907	-7.54615	1.54732319643209	-4.8769087171138	1.07761272363484e-06	1.690232835777e-05	POPTR_0001s39000	0	0
Potri.001G381300.0	285.597265355612	1.43744	0.350217024942735	4.10443341864111	4.05306976750742e-05	0.000400550987962298	POPTR_0001s39020, Pt-TDY1.2, estExt_fgenesh4_pg.C_LG_I3001	similar to mitogen-activated protein kinase homologue. [ORG:Medicago sativa]; [ co-ortholog (1of2) of AAD28617, At1g53510, CAB61750, At3g14720, At4g01595, ]	AT3G14720.1
Potri.001G386500.0	12.8829086916851	-6.83921	1.8841899771223	-3.62978989756191	0.000283652005663281	0.00214009537828855	POPTR_0001s39490	0	0
Potri.001G387400.0	267.359782172639	1.20165	0.338082513829271	3.5543038672935	0.000378981065405423	0.00271348258501376	POPTR_0001s39570, estExt_fgenesh4_pg.C_1780027	similar to expressed protein in Arabidopsis thaliana; [ co-ortholog (2of2) of At1g53400, ]	0
Potri.001G387600.0	1330.49240656289	-0.940913	0.27717461208209	-3.39465637888124	0.000687147849830017	0.00445865456490644	POPTR_0001s39590, estExt_fgenesh4_pg.C_1780025, POPTR_0001s39600	similar to protein transport protein sec61; putative; similar to PfSec61 (Plasmodium falciparum) GI:3057044; [ co-ortholog (2of2) of At1g29310, At2g34250, ]	0
Potri.001G388800.0	19.5499788465912	-7.44062	1.89161749340096	-3.93346812774191	8.37289456977981e-05	0.000747483167754867	POPTR_0001s39940	0	0
Potri.001G388900.0	685.310143290658	5.25169	0.482042783789203	10.8946495181319	1.22236281652595e-27	3.74933384896139e-25	POPTR_0001s39950	0	0
Potri.001G390400.0	3541.2661454181	1.13012	0.294586522864537	3.83630075579262	0.000124901437812306	0.00105478457595063	POPTR_0001s40090, estExt_Genewise1_v1.C_1820077	similar to putative transcriptional coactivator protein (At3g58680); similar to ethylene-responsive transcriptional coactivator; putative; similar to ethylene-responsive transcriptional coactivator (Lycopersicon esculentum) gi|5669634|gb|AAD46402|; [ orth	AT3G58680.1
Potri.001G391200.0	16.3282255676599	7.84926	1.7179076790398	4.56908287858902	4.89863057504452e-06	6.3955058663679e-05	POPTR_0001s40180	0	0
Potri.001G391400.0	1222.52646093522	-1.65599	0.377551536733687	-4.38612110036169	1.15389894908868e-05	0.00013561314754072	POPTR_0001s40210, Pt-IE.1, estExt_fgenesh4_pm.C_1460004	similar to Histidine biosynthesis bifunctional protein hisIE; similar to chloroplast precursor [Includes: Phosphoribosyl-AMP cyclohydrolase (EC 3.5.4.19) (PRA-CH); similar to Phosphoribosyl-ATP pyrophosphatase (EC 3.6.1.31) (PRA-PH)].; [ ortholog of At1g3	AT1G31860.1
Potri.001G392200.0	1222.91400750176	-1.19173	0.335151622851467	-3.55577916148027	0.000376860543339591	0.00270388101646404	POPTR_0001s40270, Pt-GF14.4, grail3.0146000801	similar to 14-3-3 brain protein homolog. [ORG:Vicia faba]; [ co-ortholog (4of4) of AAB09582, T08843, Q96453, BAB17822, AAB09583, S52900, AAF27931, AAD27824, CAA88416, AAF64040, AAF76227, AAC15418, Q96452, P42654, ]	AT2G42590.2;AT2G42590.3;AT1G26480.1
Potri.001G393200.0	14.6156603994111	-7.02126	1.83424859442024	-3.82786692824845	0.000129258604070837	0.0010867783479323	POPTR_0001s40370	0	0
Potri.001G395000.0	78.976494715387	-9.45495	1.54382353641326	-6.12437126077987	9.10423901741854e-10	2.92998469414202e-08	POPTR_0001s40530, estExt_fgenesh4_pg.C_1460040	0	0
Potri.001G395400.0	160.454117708361	5.21571	0.570276419089329	9.14594108585065	5.9112905519064e-20	9.29531732671612e-18	POPTR_0001s40570, eugene3.01460050	0	0
Potri.001G395600.0	84.8403722828153	-5.51244	0.796969171531075	-6.91675047926199	4.62120985495998e-12	2.38698459140293e-10	POPTR_0001s40590, fgenesh4_pg.C_scaffold_146000047	0	AT3G29590.1
Potri.001G395700.0	636.646388270344	-3.64553	0.403068734795101	-9.0444458044284	1.50426261489889e-19	2.2650548283129e-17	POPTR_0001s40600	0	0
Potri.001G395900.0	91.2957097720456	2.49548	0.485579313568167	5.13918361464008	2.759346678686e-07	5.04088001705543e-06	POPTR_0001s40620	0	0
Potri.001G396000.0	279.748910313877	-4.06325	0.613514248957695	-6.62291311488193	3.52188052456365e-11	1.52440978454327e-09	POPTR_0001s40650, eugene3.01070004	0	0
Potri.001G396100.0	4111.03309296753	-1.83005	0.506630336058509	-3.61220628724957	0.000303602892433986	0.00226584976344919	POPTR_0001s40660	0	0
Potri.001G396500.0	638.068520134445	3.2344	0.390116865712571	8.29083895262529	1.12452456817961e-16	1.20425917656993e-14	POPTR_0001s40690, estExt_Genewise1_v1.C_1070015	similar to proteasome-related; similar to 26S proteasome non-ATPase regulatory subunit 5 (26S proteasome subunit S5B) (26S protease subunit S5 basic) (Swiss-Prot:Q16401) (Homo sapiens); [ ortholog of At3g15180,]	0
Potri.001G396700.0	21.9029673408705	8.27226	1.69919309069533	4.86834659346305	1.12535831755779e-06	1.75075312459131e-05	0	0	0
Potri.001G398000.0	109.939663017676	-3.21685	0.505523160985729	-6.36341322541353	1.97318890230444e-10	7.19880738293007e-09	POPTR_0001s40850	0	0
Potri.001G401600.0	270.21186349853	1.78774	0.482192600389018	3.70752912894691	0.000209291349124265	0.00164865046575535	POPTR_0001s41200	0	AT4G27470.1
Potri.001G401800.0	11.7765749151227	7.37644	2.06894149381049	3.56532257115523	0.000363408946348795	0.00262467885814994	0	0	AT4G29280.1
Potri.001G402500.0	345.578754926238	-1.32307	0.332689848176489	-3.97687708395861	6.9826234442972e-05	0.000639550822037435	POPTR_0001s41290, estExt_fgenesh4_pm.C_1070023	GTP-binding family protein; [ ortholog of At1g52980,]	0
Potri.001G402600.0	448.293540820362	3.88761	0.593699742836682	6.54809988718471	5.82737400009524e-11	2.3851912196436e-09	POPTR_0001s41300, eugene3.01070077	0	0
Potri.001G402900.0	52.5792488055383	2.93235	0.798268365275954	3.6733861943256	0.000239357307164309	0.00185144218446365	POPTR_0001s41330, fgenesh4_pm.C_scaffold_107000027	similar to SNF4b. [ORG:Medicago truncatula]; [ co-ortholog (1of2) of At5g53750, AAO61675, At4g27460, AAA91175, T10971, ]	0
Potri.001G403000.0	534.134732496646	-2.26148	0.347593427320869	-6.50610458613488	7.7124541150189e-11	3.07569699017086e-09	POPTR_0001s41340, eugene3.01070081	similar to expressed protein in Arabidopsis thaliana; similar to auxin down-regulated protein ARG10 (Vigna radiata) GI:2970051; similar to wali7 (aluminum-induced protein) (Triticum aestivum) GI:451193; [ ortholog of At3g15450,At4g27450,]	0
Potri.001G403200.0	294.167188701136	1.82713	0.416125522514766	4.39081044985522	1.12928954169606e-05	0.000132909515222353	POPTR_0001s41360	0	AT1G52920.1
Potri.001G403900.0	17.4242493404192	6.96771	1.68629772996703	4.13195615430571	3.59689042368281e-05	0.000362681585131492	POPTR_0001s41440	0	AT1G61810.3
Potri.001G405700.0	78.5512363544994	-8.01066	1.50130938708066	-5.33577960320594	9.51349034038192e-08	1.98791141721437e-06	POPTR_0001s41650, fgenesh4_pg.C_scaffold_134000060	similar to expressed protein in Arabidopsis thaliana; [ co-ortholog (3of3) of At4g21570, At1g11200, ]	0
Potri.001G406500.0	182.304604640445	-2.56806	0.413560938428998	-6.20963759245797	5.31069328194062e-10	1.79760455844434e-08	0	0	0
Potri.001G410300.0	372.630665377393	-1.54005	0.320342799072174	-4.80750570310302	1.52825060674423e-06	2.30689617140991e-05	POPTR_0001s44000, estExt_fgenesh4_pg.C_LG_XIII0377	0	0
Potri.001G410700.0	106.417215323904	1.73571	0.490004943476677	3.54222368753718	0.000396768860514535	0.00282052141330003	POPTR_0001s43940, Pt-FQR1.1, grail3.0055008002	similar to FLAVODOXIN-LIKE QUINONE REDUCTASE 1; [ co-ortholog (1of2) of At5g54500, At4g27270, ]	0
Potri.001G412900.0	28.0239071923856	8.62786	1.70247647136216	5.0678281622326	4.02380402160777e-07	7.01553760819966e-06	POPTR_0001s42150	0	AT1G44170.3;AT1G44170.1;AT4G34240.1
Potri.001G413500.0	479.546280293927	-2.83663	0.332123042300975	-8.54090712457513	1.33172220726645e-17	1.62189403134975e-15	POPTR_0001s42090	0	0
Potri.001G413700.0	16.606065322385	-4.79772	1.50079492084305	-3.19678693150161	0.00138967535848238	0.0079866954155667	POPTR_0001s42070, gw1.134.91.1	0	0
Potri.001G414700.0	457.185542478863	2.17618	0.472722865073597	4.60349106258784	4.15467033985543e-06	5.54365115970505e-05	POPTR_0001s41970	0	0
Potri.001G415400.0	893.487302431275	1.83056	0.581774887646627	3.14650972682088	0.00165231765514457	0.009216846013037	POPTR_0001s44110, estExt_Genewise1_v1.C_LG_XIII2686	0	0
Potri.001G416400.0	29.7856523466479	3.45828	1.06088096945267	3.25981939186777	0.00111483179947811	0.00665657199183699	POPTR_0001s44210, gw1.XIII.2746.1	oxygen evolving enhancer 3 (PsbQ) family protein; similar to photosystem II oxygen-evolving complex protein; [ co-ortholog (1of2) of At3g01440, ]	AT3G01440.1
Potri.001G418500.0	7288.89032657858	-2.17627	0.391340376874482	-5.56107565863211	2.6811692159286e-08	6.42959756897722e-07	POPTR_0001s44440	0	AT4G05320.2;AT4G05320.1
Potri.001G419800.0	22.2246320912989	5.84916	1.77580457654449	3.29380886056301	0.00098839685406619	0.00598652360781923	POPTR_0001s44570	0	0
Potri.001G420600.0	20.3124366927036	-7.49738	1.99014153713015	-3.76725887217138	0.000165049829330968	0.00134271873272034	0	0	AT3G24590.1
Potri.001G420900.0	351.989811265062	1.36721	0.393152583709148	3.47755342069413	0.000506012207509121	0.00344623719724893	POPTR_0001s44690, estExt_Genewise1_v1.C_LG_XIII2914	similar to expressed protein in Arabidopsis thaliana; [ ortholog of At1g50900,]	0
Potri.001G421500.0	14.2669752505756	-6.98724	1.85625111638727	-3.76416749703926	0.000167104852862746	0.00135721479874957	POPTR_0001s44750, eugene3.00130888	0	0
Potri.001G422000.0	115.975701525106	2.98829	0.502427120420917	5.94770152708722	2.71933865558508e-09	7.8927533759359e-08	POPTR_0001s44790	0	0
Potri.001G422300.0	121.515483533744	2.40551	0.519177297229439	4.63330430497751	3.59874942598212e-06	4.87473972524961e-05	0	0	0
Potri.001G422800.0	87.933568251345	2.13338	0.488105487387682	4.37074094249451	1.23825633109088e-05	0.000144095918248023	POPTR_0001s45070, Pt-RGA-II24.59, eugene3.00012800	similar to putative disease resistance gene analog NBS-LRR. [ORG:Malus prunifolia]; [ co-ortholog (43of69) of AAF72913, AAQ73293, AAF72925, AAF72915, AAF72910, AAF72914, AAF72912, AAL99047, AAF72911, AAM77267, AAF72924, ]	0
Potri.001G422900.0	576.735622718575	6.9368	0.45857048560086	15.1270122467782	1.07464805803665e-51	1.90711650013718e-48	POPTR_0001s45040	0	0
Potri.001G423800.0	29.0669106806674	-4.56548	1.04219246687617	-4.38064651468498	1.18327696548825e-05	0.000138672246262054	POPTR_0001s44960	0	0
Potri.001G426200.0	11.4824579728181	-6.67356	1.91851081430823	-3.47850884157636	0.000504211804106036	0.00343774486087115	POPTR_0001s42440	0	0
Potri.001G427600.0	28.7057414322799	-7.99588	1.68164074158238	-4.75481093649987	1.98632214066615e-06	2.89449183533355e-05	0	0	0
Potri.001G428100.0	264.153879587396	-2.88107	0.49929512184778	-5.77028107792943	7.91394171766536e-09	2.10741566961839e-07	0	0	0
Potri.001G428700.0	143.795479819281	-8.88375	1.47273366828999	-6.03215088481154	1.61791603403321e-09	4.91407382219501e-08	POPTR_0001s45060	0	0
Potri.001G429000.0	116.500629850233	3.28677	0.6116953096226	5.37320697232427	7.73484581303742e-08	1.66095284550488e-06	0	0	0
Potri.001G429100.0	24.7488243476584	-4.33307	1.15131622343579	-3.76357511596889	0.000167501382442574	0.00135954650336026	POPTR_0001s42520	0	0
Potri.001G429500.0	146.135483708455	-6.08938	0.735858330964202	-8.27521234467162	1.28226897966498e-16	1.36729496994749e-14	0	0	0
Potri.001G429800.0	33.146657032267	2.97379	0.811180042266207	3.66600056849409	0.000246373376655197	0.00189861865477617	POPTR_0001s43660	0	0
Potri.001G430300.0	375.272773555399	2.31729	0.588997220428301	3.93429486036257	8.34412987465801e-05	0.00074557386751735	POPTR_0128s00210	0	0
Potri.001G431400.0	130.9964988567	-10.1851	1.51071636322926	-6.74192741272135	1.56299169045828e-11	7.31309388878265e-10	POPTR_0001s42770	0	AT1G78380.1
Potri.001G431800.0	91.4760668074502	-3.1404	0.648284759258939	-4.84416934078742	1.27142462205853e-06	1.9535278129279e-05	POPTR_0005s17470, eugene3.00050661	similar to Putative clathrin assembly protein At4g40080.; [ ortholog of At4g40080,]	0
Potri.001G432500.0	26.8704432552623	-7.90086	1.70319376693213	-4.63884874900957	3.50355332135013e-06	4.75920078015002e-05	0	0	0
Potri.001G433400.0	363.891103992584	-3.00704	0.399018516487344	-7.53608940222878	4.84274634970911e-14	3.47739979937927e-12	0	0	0
Potri.001G433600.0	52.1903799927944	1.9913	0.618874931671243	3.21760936388162	0.00129263736550199	0.00753435700356248	0	0	0
Potri.001G434000.0	270.142289681387	-1.70593	0.394129880753238	-4.32835248903902	1.50228898957992e-05	0.000170353126180342	POPTR_0001s43825, Pt-RGA-II24.63, fgenesh4_pg.C_scaffold_216000017	similar to putative disease resistance gene analog NBS-LRR. [ORG:Malus prunifolia]; [ co-ortholog (18of69) of AAF72913, AAQ73293, AAF72925, AAF72915, AAF72910, AAF72914, AAF72912, AAL99047, AAF72911, AAM77267, AAF72924, ]	0
Potri.001G435100.0	18.1560185376129	-4.92919	1.52534508777522	-3.23152155716042	0.00123133035630631	0.00723224650175657	POPTR_0001s42610	0	0
Potri.001G435400.0	159.727821859933	3.04384	0.787776836885378	3.86383457719717	0.000111620827340831	0.000960588657874244	0	0	0
Potri.001G436300.0	221.276026469036	1.82187	0.521762719081579	3.49175410073986	0.000479859793799534	0.00330252536757601	POPTR_0001s42720, estExt_fgenesh4_pg.C_LG_I3061	similar to translation initiation factor IF-2; similar to chloroplast; putative; similar to SP|P57997|IF2C_PHAVU|Translation|initiation factor IF 2 ; similar to chloroplast precursor (PvIF2cp) {Phaseolus vulgaris}; [ co-ortholog (1of2) of At1g17220, ]	AT1G17220.1
Potri.001G436600.0	205.292173936429	10.539	1.36095502047768	7.74382811628182	9.6467398676813e-15	7.53689471737554e-13	0	0	AT1G78380.1
Potri.001G436700.0	73.902288389793	-7.90965	1.49977146528991	-5.27390524539869	1.33550879927235e-07	2.65516989630869e-06	0	0	AT1G78380.1
Potri.001G437000.0	19.4651405190972	-4.33904	1.23041860710076	-3.52647329866924	0.000421133627777523	0.00296283108859275	POPTR_0001s42790, eugene3.00012839	0	AT1G78380.1
Potri.001G437400.0	15.8850986273984	-7.13956	2.0510305103499	-3.48096192679414	0.000499616504094426	0.00341578757408531	POPTR_0001s42820, eugene3.00012843	0	AT1G78380.1
Potri.001G438500.0	39.3362711444551	-5.45476	1.11239957716064	-4.90359823068076	9.40968529964689e-07	1.49287120861895e-05	POPTR_0001s42960, fgenesh4_pg.C_scaffold_202000024	similar to expressed protein in Arabidopsis thaliana; [ ortholog of At1g56000,At1g55980,]	0
Potri.001G442600.0	1265.01197758756	1.95152	0.4986693555477	3.91344903118243	9.0987112525234e-05	0.000803902848751578	POPTR_0001s43320, eugene3.00012857	similar to ACT domain-containing protein; [ co-ortholog (3of3) of At2g36840, ]	0
Potri.001G444500.0	33.1060581771176	7.00648	1.29370674735651	5.4158172087344	6.10094050845616e-08	1.34616222853102e-06	POPTR_0001s43490	0	0
Potri.001G445600.0	83.1379846016612	-6.50721	0.995127768301542	-6.53907106694024	6.19021073650486e-11	2.52538236040169e-09	POPTR_0001s43580	0	0
Potri.001G447600.0	27.8614175638997	-7.95112	1.68010944631625	-4.73250059216606	2.21770657398831e-06	3.17939525855393e-05	POPTR_0001s45170	0	0
Potri.001G449600.0	292.248899687296	-5.06214	0.510955081325778	-9.90720606230268	3.87326008272341e-23	8.91029136622807e-21	POPTR_0001s45370, eugene3.00012897	0	0
Potri.001G449800.0	22.4329202625549	-4.0978	1.17484197697339	-3.48795436153126	0.00048673115215356	0.00334425759824535	0	0	0
Potri.001G450900.0	56.7705641003185	-5.45773	0.991474011809736	-5.50466734822957	3.69865979422339e-08	8.62846972652396e-07	POPTR_0001s45520	0	AT2G46800.1
Potri.001G451100.0	73.4936688675627	3.08854	0.982421439022768	3.14380023761003	0.00166769240969349	0.00929009370377462	POPTR_0001s45530, Pt-RCOMT1.5, gw1.I.5581.1	similar to eugenol O-methyltransferase. [ORG:Rosa chinensis var. spontanea]; [ co-ortholog (2of7) of BAC78826, ]	AT5G54160.1
Potri.001G451300.0	77.3485544516292	-7.98857	1.50516771922787	-5.30742853945597	1.11182571692453e-07	2.26978717641658e-06	POPTR_0001s45550	0	0
Potri.001G452500.0	514.701955556641	1.66358	0.319382260954184	5.20873512463871	1.90132305817255e-07	3.59774344099749e-06	POPTR_0001s45680, gw1.I.5622.1	similar to Expressed protein in Arabidopsis thaliana; [ co-ortholog (2of2) of At1g33055, ]	0
Potri.001G452900.0	277.277886367379	4.7518	1.44669450402665	3.28459441660109	0.00102129272682016	0.0061617333166214	POPTR_0001s45720, estExt_fgenesh4_pg.C_LG_I3183	similar to expressed protein in Arabidopsis thaliana; similar to unknown protein GB:AAC69930 from (Arabidopsis thaliana); [ co-ortholog (2of2) of At1g63310, ]	0
Potri.001G453000.0	36.5705360586244	3.67702	0.733235767767414	5.01479000868933	5.30914176950835e-07	8.96707187378892e-06	POPTR_0001s45730	0	0
Potri.001G454000.0	2954.82899831469	1.46724	0.276959538584065	5.29766454903155	1.17293191225262e-07	2.38084096077748e-06	POPTR_0001s45820	0	AT1G33140.1
Potri.001G454100.0	350.77229580279	1.85652	0.367428740126734	5.05274417435407	4.35507055376478e-07	7.53493926937924e-06	POPTR_0001s45830	0	0
Potri.001G454200.0	125.717378864966	-1.76771	0.491404049873913	-3.59726790954899	0.000321577215756309	0.00237712009847448	0	0	0
Potri.001G454400.0	2077.43239887105	1.06205	0.296329339081848	3.58402936478311	0.000338334023114796	0.00247669676024959	POPTR_0001s45860	0	0
Potri.001G455000.0	1975.74687899099	1.09155	0.317788618165203	3.43484606155635	0.000592890520724086	0.00393229177453014	POPTR_0001s45920, estExt_Genewise1_v1.C_LG_I5715	0	AT4G10380.1
Potri.001G455100.0	20.8837524011037	-7.53527	1.79924222601269	-4.18802356284585	2.81394307233549e-05	0.000294095733190398	0	0	0
Potri.001G455400.0	23.8225623756117	6.53083	1.51737365179923	4.30403688509287	1.67713722386309e-05	0.000187189911621197	POPTR_0001s45960, Pt-ARRO.2, 2OGox14, estExt_fgenesh4_pg.C_LG_I3206	similar to adventitious rooting related oxygenase. [ORG:Malus x domestica]; [ co-ortholog (1of2) of At1g14130, CAA12386, T17000, At1g14120, ]	0
Potri.001G455800.0	357.039267900345	-1.89753	0.522702372631917	-3.63023434690902	0.000283164010196468	0.00213836165146847	POPTR_0001s46000	0	0
Potri.001G456000.0	40.3605019381901	-7.04996	1.55843009198337	-4.52375989932997	6.07506382680571e-06	7.70469427141337e-05	POPTR_0001s46020	0	0
Potri.001G459000.0	13.3919926411133	7.56666	1.87018408396515	4.04594430150394	5.21126237239485e-05	0.000498743504014445	0	0	0
Potri.001G459400.0	264.07101999564	2.8429	0.464074417219354	6.12596276379368	9.01368859689066e-10	2.9083778336331e-08	POPTR_0001s46380, fgenesh4_pg.C_LG_I003267	0	AT5G23530.1
Potri.001G460100.0	788.641873325309	-1.09329	0.348176914316411	-3.14005349854462	0.00168916984304829	0.00938868562651782	POPTR_0001s46440, estExt_Genewise1_v1.C_LG_I5846	similar to acidic ribosomal protein P0-related; similar to 60S acidic ribosomal protein GI:5815233 from (Homo sapiens); [ co-ortholog (1of2) of At1g25260, ]	0
Potri.001G461400.0	27.8880204639146	-3.89776	1.22307038671776	-3.1868660384367	0.00143823371946507	0.00822202410494928	POPTR_0001s46570	0	0
Potri.001G462800.0	282.284623035132	-1.44775	0.371842986499861	-3.89343432074166	9.88349703552411e-05	0.000861598188938935	POPTR_0001s46710, gw1.I.5987.1	0	AT2G34790.1
Potri.001G463000.0	19.4912326417702	-7.43771	1.77568339907216	-4.18864551756607	2.80624343458287e-05	0.000293439049377994	POPTR_0001s46730, fgenesh4_pg.C_LG_I003312	0	0
Potri.001G465900.0	2203.97618549487	-1.07359	0.316924933344338	-3.38752678020339	0.00070525831685444	0.00455120594344118	POPTR_0001s47010, estExt_fgenesh4_pm.C_LG_I1266	similar to expressed protein in Arabidopsis thaliana; [ co-ortholog (2of2) of At1g30580, ]	0
Potri.001G466000.0	4410.39837390826	1.6481	0.294422427912357	5.59772822345199	2.17178853848628e-08	5.30561319947803e-07	POPTR_0001s47020, eugene3.00013054	0	AT5G56000.1
Potri.001G466200.0	105.600099205294	9.57911	1.29650389478528	7.38841519459806	1.48589145968505e-13	9.81834396698802e-12	POPTR_0001s47040	0	0
Potri.001G466400.0	85.7932655896197	-5.0009	0.825529089443895	-6.05781621110575	1.37981916305127e-09	4.2585847336657e-08	POPTR_0001s47060	0	0
Potri.001G466500.0	509.812690094614	-1.80815	0.32822014484853	-5.50893998340354	3.61000951664761e-08	8.45341059765409e-07	POPTR_0001s47070, eugene3.00013059	0	0
Potri.001G468100.0	501.866115604585	2.55116	0.555525898221573	4.5923256423102	4.3833368697033e-06	5.82367484155665e-05	POPTR_0001s47210, Pt-FBA.2, estExt_Genewise1_v1.C_LG_I6144	similar to fructose-1; similar to 6-bisphosphate aldolase. [ORG:Pisum sativum]; [ co-ortholog (1of2) of At4g26520, At4g26530, CAA61946, AAR86689, ]	0
Potri.001G469600.0	295.594766311563	-2.92442	0.499179425015179	-5.85845081272681	4.67204947479627e-09	1.29906491615854e-07	POPTR_0001s47360	0	0
Potri.001G470000.0	46.7060922447997	-3.77134	0.863648611290088	-4.36674799916211	1.26110083678984e-05	0.000146002098276065	POPTR_0001s47390	0	AT5G23810.1
Potri.001G470700.0	3222.97363595312	3.92121	0.494226674054911	7.93402195390405	2.12160568638797e-15	1.81138464873914e-13	POPTR_0001s47450, Pt-PETF.2, fgenesh4_pg.C_LG_I003390	similar to Ferredoxin 2; similar to chloroplast precursor.; [ co-ortholog (2of2) of At1g60950, At1g10960, ]	AT1G60950.1
Potri.001G471300.0	1437.00949601072	-1.33925	0.274452287317231	-4.87972520641458	1.06233753687508e-06	1.67260938552987e-05	POPTR_0001s47530	0	0
Potri.001G471400.0	226.21106000484	-1.6215	0.410672681575521	-3.94841145572086	7.86715037475783e-05	0.000706790026374868	POPTR_0001s47540, Pt-ARP8.1, estExt_Genewise1_v1.C_LG_I6254	similar to ACTIN-RELATED PROTEIN 8; [ co-ortholog (2of2) of At5g56180, ]	AT5G56180.1;AT5G56180.2
Potri.001G471900.0	779.745164281903	2.48173	0.503594633282757	4.92803940321211	8.30588690456139e-07	1.33651046965263e-05	POPTR_0001s47590, Pt-PSAG.1, eugene3.00013110	similar to Photosystem I reaction center subunit V (PSI-G) (Photosystem I 9 kDa protein). [ORG:Pisum sativum]; [ co-ortholog (1of2) of At1g55670, P20120, ]	AT1G55670.1
Potri.001G472000.0	1219.99871558854	1.57577	0.290280696943573	5.42844154069797	5.68482597072714e-08	1.26785907758273e-06	POPTR_0001s47600, eugene3.00013111	similar to expressed protein in Arabidopsis thaliana; [ co-ortholog (2of2) of At3g13360, At5g56210, ]	AT4G26455.1
Potri.001G472600.0	627.098319341954	1.98061	0.375074741815436	5.28058503417222	1.28772042240257e-07	2.57803496330314e-06	POPTR_0001s47650, eugene3.00013116	similar to expressed protein in Arabidopsis thaliana; [ co-ortholog (1of2) of At4g26450, ]	0
Potri.002G002100.0	15.6461630686202	-7.11781	1.90004953510704	-3.74611761278499	0.000179592416397848	0.00144400439657105	POPTR_0002s00420, eugene3.00020021	similar to expressed protein in Arabidopsis thaliana; [ co-ortholog (2of2) of At1g76600, At1g21010, ]	0
Potri.002G002200.0	1783.48902776403	1.47933	0.358223317545175	4.12963851293493	3.63334053162384e-05	0.000365911412680155	POPTR_0002s00430, estExt_Genewise1_v1.C_LG_II2106	zinc-binding family protein; similar to zinc-binding protein (Pisum sativum) GI:16117799; similar to DUF597; [ co-ortholog (2of2) of At1g43000, At1g21000, At1g76590, ]	0
Potri.002G002300.0	16.9738675087298	5.43632	1.497950374087	3.62917388485133	0.000284329676932623	0.00214325571098029	0	0	0
Potri.002G002900.0	218.762390769642	6.10617	1.5629593019214	3.90679723094883	9.3527575528799e-05	0.00082283732790829	POPTR_0002s00470	0	AT2G33560.1
Potri.002G004000.0	428.619309070759	-1.48036	0.329202768399949	-4.49679858727822	6.89842791105996e-06	8.58674556364151e-05	POPTR_0002s00570, Pt-HMG1.3, estExt_fgenesh4_pm.C_LG_II0017	similar to hydroxymethylglutaryl-CoA reductase. [ORG:Hevea brasiliensis]; [ co-ortholog (1of3) of CAC38916, CAC38918, CAC38917, AAL18929, At1g76490, S14955, AAQ63055, CAA38467, ]	AT1G76490.1
Potri.002G004900.0	63.4846086057198	2.21984	0.705537428046915	3.14631120757716	0.00165343969158993	0.00922103459877708	0	0	0
Potri.002G005900.0	23.0568201405204	7.37216	1.54935298162806	4.75821874634724	1.95308783113001e-06	2.85438042143677e-05	0	0	0
Potri.002G007600.0	43.3115980780816	-3.30979	0.870536731379565	-3.80201456569346	0.000143524287117227	0.00119034140471038	POPTR_0002s00890, fgenesh4_pg.C_LG_II000066	0	0
Potri.002G010700.0	23.8222156546013	4.03469	1.28445788870923	3.14116099172055	0.00168279501889766	0.00935953486557249	POPTR_0002s01180	0	0
Potri.002G012800.0	44.6711468604991	-8.63227	1.62094427556019	-5.32545870666689	1.00698591553323e-07	2.09001363817048e-06	POPTR_0002s01420, Ptr4CL20, eugene3.00020113	4-coumarate--CoA ligase family protein; 4-coumaroyl-CoA synthase family protein; similar to SP|P14912|and SP|P14913 from|Petroselinum crispum ; 4-coumarate--CoA ligase family protein; similar to 4-coumaroyl-CoA synth; [ co-ortholog (2of2) of At1g20510, ]	AT1G20510.1
Potri.002G012900.0	351.674159436311	4.94292	0.746160786831447	6.62447505981371	3.48484346049036e-11	1.51175819513257e-09	POPTR_0002s01430, PTRLHT10, fgenesh4_pg.C_LG_II000117	0	0
Potri.002G013200.0	4834.39552151104	-2.58196	0.269776811598944	-9.57071155425299	1.06172406896199e-21	2.16217495847218e-19	POPTR_0002s01460	0	AT1G20450.1
Potri.002G014100.0	35.2355698572415	-3.26675	1.00297808391005	-3.25704795818263	0.00112577410764739	0.00671384006349	POPTR_0002s01550	0	AT4G38430.1
Potri.002G014300.0	1451.10916732669	-1.86362	0.332537003057692	-5.60425335960663	2.09154580841312e-08	5.12975869792932e-07	POPTR_0002s01570	0	AT1G76130.1
Potri.002G014900.0	897.623847057101	-1.39685	0.410799670172863	-3.40032059565973	0.000673068873584426	0.00438332795916253	POPTR_0002s01630	0	AT4G35770.1
Potri.002G015100.0	4443.52382258516	3.47233	0.721891892529463	4.81004673326756	1.50895011885879e-06	2.28615664352665e-05	POPTR_0002s01650, eugene3.00020134	0	AT3G03190.1
Potri.002G015400.0	326.901299798315	1.75807	0.483245033946896	3.63805418616451	0.000274705637925074	0.00208462479360063	POPTR_0002s01680, gw1.II.1573.1	0	0
Potri.002G016300.0	1579.11669290283	1.15646	0.297487359405958	3.88741171438464	0.000101318820357969	0.000881395690403968	POPTR_0002s01780, Pt-SMT1.1, estExt_fgenesh4_pg.C_LG_II0150	similar to putative sterol-C-methyltransferase. [ORG:Castanea sativa]; [ co-ortholog (1of2) of AAL14610, At1g20330, At1g76090, At5g13710, ]	AT1G20330.1
Potri.002G016900.0	1538.08802462626	0.967938	0.297983957837234	3.24828746826782	0.0011610190755122	0.00688437205992855	POPTR_0002s01840, Pt-TIF3.10, fgenesh4_pg.C_LG_II000156	similar to putative translation initiation protein. [ORG:Medicago truncatula]; [ co-ortholog (1of3) of AAD39891, At3g56150, AAL13083, AAD39892, T50774, At3g22860, ]	AT3G56150.1
Potri.002G017200.0	315.658958647968	2.06822	0.344969540256644	5.99536389912949	2.03030276100222e-09	6.04830600684655e-08	POPTR_0002s01870	0	0
Potri.002G017500.0	30.0008839479275	5.00381	1.11729312932416	4.47851543431864	7.51639368010527e-06	9.22196548060323e-05	POPTR_0002s01900	0	0
Potri.002G018100.0	351.702513062785	-1.30324	0.331882992205937	-3.92679352849083	8.60858187054333e-05	0.000765772347202467	POPTR_0002s01970, estExt_fgenesh4_pg.C_LG_II0169	similar to expressed protein in Arabidopsis thaliana; [ co-ortholog (1of2) of At1g75980, ]	0
Potri.002G019100.0	17.4928238238198	7.95185	1.73908317799006	4.57243833290916	4.82081127626742e-06	6.31714431217637e-05	0	0	0
Potri.002G021500.0	29704.0446649202	-1.78746	0.346568740367459	-5.15758443439606	2.50156054949306e-07	4.62091240536469e-06	POPTR_0002s02310, estExt_fgenesh4_pg.C_LG_II0204, Pt-CYP1.2	similar to [Segment 2 of 2] Peptidyl-prolyl cis-trans isomerase (PPIase) (Rotamase) (Cyclophilin) (Cyclosporin A-binding protein) (Pollen allergen Bet v 7). [ORG:Betula pendula]; [ co-ortholog (1of2) of O49886, P81531_2, CAC84116, AAO63777, AAF00471, AAT9	AT2G16600.1
Potri.002G023600.0	510.857627264657	2.07204	0.558920277886402	3.70721502529037	0.000209551011742825	0.00165017270578462	POPTR_0002s02520, estExt_fgenesh4_pg.C_LG_II0219	similar to chaperone protein dnaJ-related; similar to bundle sheath defective protein 2 (GI:4732091) (Zea mays); [ co-ortholog (1of2) of At1g75690, ]	0
Potri.002G024200.0	119.754544559348	-2.86329	0.868480078766556	-3.29689865672054	0.000977587684895339	0.00593697531929228	POPTR_0002s02580	0	AT1G19920.1
Potri.002G024800.0	77.3183438091782	-4.0075	0.809810350489935	-4.94868468935139	7.47166722481509e-07	1.21567499803884e-05	POPTR_0002s02640, grail3.0003020601, Pt-RAD3.2	similar to hypothetical protein. [ORG:Prunus persica]; [ co-ortholog (2of2) of At3g27230, AAO14627, At5g40830, ]	0
Potri.002G024900.0	366.352329582841	1.29315	0.350824454835242	3.68603124085204	0.000227778402157904	0.00177458588949925	POPTR_0002s02650, grail3.0003020701	similar to expressed protein in Arabidopsis thaliana; similar to predicted protein; similar to Arabidopsis thaliana; [ co-ortholog (2of2) of At5g15320, ]	0
Potri.002G025000.0	38.6588360295389	-8.4249	1.61757649424814	-5.20834883755084	1.90528476615649e-07	3.60236508967257e-06	POPTR_0002s02660	0	0
Potri.002G025600.0	44.6166202293534	5.62125	1.1203522489329	5.01739446052427	5.2376957138236e-07	8.88869877117127e-06	POPTR_0002s02750	0	0
Potri.002G026200.0	329.608792758192	-11.5164	1.4862949356393	-7.74842529427454	9.30390799267569e-15	7.29197457659393e-13	0	0	0
Potri.002G028200.0	174.919356320329	-2.09127	0.658424619867597	-3.17617142019569	0.00149232739805614	0.00847665162430381	POPTR_0002s02970, Pt-COL6.2, eugene3.00020256	similar to Zinc finger protein CONSTANS-LIKE 6.; [ co-ortholog (2of2) of At1g75540, ]	AT1G75540.1
Potri.002G028400.0	79.9700932999128	3.8362	0.688000461589616	5.57587070690262	2.46294810546158e-08	5.94673913315772e-07	POPTR_0002s02990, Pt-APETALA3.1, gw1.II.2311.1	similar to MADS-box protein GmNMH7. [ORG:Glycine max]; [ co-ortholog (1of2) of AAQ83493, AAR88330, AAB48660, AAR88331, CAC38765, T09335, AAQ81636, BAC79180, AAC15419, AAC13695, AAO49713, ]	AT3G54340.1
Potri.002G029800.0	15.9303127283468	-7.14566	1.85415246760765	-3.85386945806576	0.000116265602016038	0.000990949873786781	0	0	AT1G09850.1
Potri.002G029900.0	270.097477752804	2.64536	0.58021862429923	4.55923854268978	5.13394298622185e-06	6.64683759732579e-05	POPTR_0002s03130, fgenesh4_pm.C_LG_II000142	similar to ATP-dependent protease La (LON) domain-containing protein; weakly similar to SP|P36774|ATP dependent-protease La 2 EC (3 4.21.53.{Myxococcus) {xanthus} ; [ co-ortholog (1of2) of At1g19740, At1g75460, ]	0
Potri.002G030000.0	67989.5455221812	-2.2986	0.449705808102491	-5.11133831570925	3.19884532629627e-07	5.73828968460873e-06	POPTR_0002s03140, PtrTrxh1, estExt_Genewise1_v1.C_LG_II0911	similar to thioredoxin h. [ORG:Cucurbita maxima]; [ co-ortholog (1of2) of AAL99941, BAC21264, AAO12854, ]	AT3G51030.1;AT1G45145.1
Potri.002G030100.0	11.9156267832289	6.40844	1.92232431796555	3.33369259886634	0.000857013154330096	0.00534315980409818	0	0	0
Potri.002G031900.0	21.7136338133752	-4.54954	1.28609830612092	-3.5374723932009	0.000403976415435142	0.00286030038229869	POPTR_0002s03330, estExt_Genewise1_v1.C_LG_II0889, Pt-GBF5.2	bZIP transcription factor family protein; similar to a bZIP transcription factor basic domain containing protein; similar to transcription factor GBF5 (GBF5) mRNA; [ co-ortholog (2of2) of At2g18160, At1g75390, ]	AT1G75390.1
Potri.002G032200.0	62.6595360111458	-3.31695	0.699660783779764	-4.74079762028955	2.12878491859269e-06	3.07092194971394e-05	POPTR_0002s03350, fgenesh4_pm.C_LG_II000154	transferase family protein; similar to hypersensitivity-related gene product HSR201 - Nicotiana tabacum; similar to EMBL:X95343; [ co-ortholog (1of2) of At1g27620, ]	0
Potri.002G033800.0	60.5293238236619	1.87644	0.571806180489597	3.28159630464377	0.00103221269174447	0.00622157310198723	POPTR_0002s03520, fgenesh4_pg.C_LG_II000309, Pt-AUL1.3	similar to DNAJ heat shock N-terminal domain-containing protein; similar to low similarity to SP|Q27974 Auxilin {Bos taurus}; [ co-ortholog (1of3) of At1g75310, ]	AT1G75310.1
Potri.002G034400.0	566.156208810678	-1.8283	0.512344989397371	-3.56848570813379	0.000359050435316421	0.002596974691539	POPTR_0002s03580, estExt_fgenesh4_pm.C_LG_II0164, PCBER1	similar to isoflavone reductase; similar to IFR. [ORG:Pisum sativum]; [ co-ortholog (1of2) of AAB31368, At1g75290, At1g75300, At1g75280, ]	0
Potri.002G035000.0	165.654229160796	7.74254	1.09537303814017	7.06840140262209	1.56728647396808e-12	8.67243484314856e-11	POPTR_0002s03640, eugene3.00020323	similar to myb family transcription factor; [ co-ortholog (1of2) of At1g19510, ]	AT1G75250.2
Potri.002G035800.0	219.682616539515	1.49623	0.376475906325437	3.97429181459074	7.05889744165576e-05	0.000645247634061579	POPTR_0002s03710, estExt_fgenesh4_pm.C_LG_II0168	0	0
Potri.002G036500.0	391.150731129024	1.57145	0.362132952197806	4.3394359870663	1.4284886867419e-05	0.000162801841385791	POPTR_0002s03780, estExt_fgenesh4_pm.C_LG_II0173	nucleolar RNA-binding Nop10p family protein; similar to Nop10p (GI:8096260) (Homo sapiens); [ co-ortholog (1of2) of At2g20490, ]	AT2G20490.1
Potri.002G037300.0	141.988817202192	-2.31907	0.504013919341458	-4.60120185577186	4.20060098460321e-06	5.59592125804112e-05	POPTR_0002s03840	0	AT1G08620.1
Potri.002G037500.0	503.915340801001	3.18329	0.523674004592821	6.0787682195592	1.21109268122573e-09	3.79919162437542e-08	POPTR_0002s03860	0	AT2G31160.1
Potri.002G038200.0	11.0867018064099	-6.62076	2.03424448837332	-3.25465377354646	0.00113530679357968	0.00675933316235012	POPTR_0002s03930, fgenesh4_pm.C_LG_II000184	similar to Expressed protein in Arabidopsis thaliana; [ co-ortholog (1of2) of At2g20515, ]	0
Potri.002G040800.0	26.8171229744126	-3.19257	0.887492746560818	-3.5972886988204	0.00032155152335232	0.00237712009847448	0	0	0
Potri.002G040900.0	134.023546482371	-3.45	0.526159323798612	-6.55694419602877	5.49215536034447e-11	2.25914900542646e-09	POPTR_0002s04180	0	0
Potri.002G041900.0	359.812330961941	1.11509	0.317976082351962	3.50682846189328	0.000453481379884168	0.00314362301429189	POPTR_0002s04280, POPTR_0002s04290, estExt_fgenesh4_pm.C_LG_II0196	kelch repeat-containing F-box family protein; [ co-ortholog (2of2) of At4g03030, ]	0
Potri.002G046900.0	155.804064645301	-2.02328	0.608384378849125	-3.32566732912356	0.000882071375003454	0.00546783016765489	POPTR_0002s04770	0	AT3G63420.1
Potri.002G047000.0	25.0985758726454	-7.80263	1.82670556481224	-4.27142238772759	1.94230125847328e-05	0.000212396455839651	POPTR_0002s04780, PtrAMT4-1, fgenesh4_pg.C_LG_II000440	0	AT2G38290.1
Potri.002G047700.0	68.8448370201269	-2.27632	0.627576919439254	-3.62715380909914	0.00028656260677999	0.00215746908043905	POPTR_0002s04860	0	0
Potri.002G048200.0	32.7099195847706	-3.51966	0.87267927996703	-4.03316467581052	5.50306868645303e-05	0.000523244322674801	POPTR_0002s04900	0	AT3G22830.1
Potri.002G049400.0	177.506067205969	1.91032	0.459170864716031	4.16036797488751	3.17735249291591e-05	0.000326338663441487	POPTR_0002s05020, gw1.II.3414.1	protein kinase family protein; similar to protein kinase domain containing protein; similar to serine/threonine protein kinase domain containing protein; [ co-ortholog (3of3) of At1g54510, ]	AT3G04810.1
Potri.002G049700.0	1705.07463502589	1.91308	0.356472768034646	5.36670305102305	8.01889156168367e-08	1.71453838941507e-06	POPTR_0002s05060	0	0
Potri.002G051300.0	4819.33340087798	-1.40827	0.393812320253757	-3.57599176246422	0.000348902637853858	0.00253984355038942	POPTR_0002s05220, eugene3.00020474	0	0
Potri.002G051400.0	407.185436858652	2.3628	0.39607188484457	5.96557964103299	2.43767112403275e-09	7.15040603029442e-08	POPTR_0002s05230	0	0
Potri.002G051600.0	22.5878877364626	8.31668	1.69490606040061	4.90686921376611	9.25416967264205e-07	1.47108091126184e-05	POPTR_0002s05250, fgenesh4_pg.C_LG_II000488	0	0
Potri.002G052100.0	20.1591357670563	-7.48365	1.82664190946657	-4.09694436601714	4.18639462398249e-05	0.000412251186812703	POPTR_0002s05300, fgenesh4_pm.C_LG_II000250, CPS1, Pt-CPS.1	similar to ent-kaurene synthase A (EC 2.5.1.-) - garden pea. [ORG:Pisum sativum]; [ co-ortholog (1of2) of At4g02780, AAB58822, BAC76429, AAD04293, AAD04292, T06783, BAC54040, BAA95612, ]	AT4G02780.1
Potri.002G052300.0	1962.32914703941	-1.49347	0.304722924753419	-4.90106946168507	9.53163449017905e-07	1.5112537262827e-05	POPTR_0002s05320, eugene3.00020484	0	AT3G63180.1
Potri.002G052400.0	900.510300813428	2.11716	0.414915642961598	5.1026316989189	3.34962488167825e-07	5.99146365624882e-06	POPTR_0002s05330, Pt-RRF.1, estExt_Genewise1_v1.C_LG_II0778	similar to Ribosome recycling factor; similar to chloroplast precursor (Ribosome releasing factor; similar to chloroplast) (RRF) (CpFrr) (RRFHCP).; [ ortholog of At3g63190,]	AT3G63190.1
Potri.002G055100.0	50.5976539910999	-2.66827	0.708479180973649	-3.76619395953256	0.000165755041459485	0.00134757330008538	POPTR_0002s05600, estExt_fgenesh4_pg.C_LG_II0511	0	AT3G59030.1
Potri.002G056400.0	1264.13117068178	2.54795	0.513517196125204	4.9617610679597	6.98568956213748e-07	1.14259023812578e-05	POPTR_0002s05730	0	0
Potri.002G058700.0	93.3394883166261	4.64079	0.933272008435095	4.97259978392695	6.60609489601229e-07	1.08550547414964e-05	POPTR_0002s05970, fgenesh4_pg.C_LG_II000551, Pt-ATGSL11.2	similar to GLUCAN SYNTHASE-LIKE 11; [ co-ortholog (1of2) of At3g59100, At1g06490, ]	AT1G06490.1
Potri.002G058800.0	238.179123944549	1.56494	0.36624209514797	4.27297121179329	1.92885367981498e-05	0.000211204802446026	POPTR_0002s05980, eugene3.00020554	similar to expressed protein in Arabidopsis thaliana; [ ortholog of At1g06500,]	0
Potri.002G060300.0	41.464925424127	9.19629	1.45322543166506	6.32818896783911	2.4805525299574e-10	8.82941656257758e-09	POPTR_0002s06110, eugene3.00020567	0	0
Potri.002G062500.0	503.388889943655	-4.60481	0.363842339420644	-12.6560653245074	1.03561153569126e-36	6.95399151466199e-34	POPTR_0002s06320	0	AT1G31340.1
Potri.002G065500.0	337.188916243143	2.2116	0.348906120816038	6.33866613240443	2.31762845725869e-10	8.32102297985434e-09	POPTR_0002s06610	0	0
Potri.002G066600.0	641.52487610459	-1.87436	0.350965799085203	-5.34057780452387	9.26508025447565e-08	1.94253940018943e-06	POPTR_0002s06710	0	AT2G21770.1
Potri.002G069600.0	24.4856402784137	-6.32909	1.72516985914659	-3.66867396924253	0.000243811762312443	0.00188062813866894	POPTR_0002s07030	0	AT1G19630.1
Potri.002G069700.0	226.566857785016	-10.976	1.53893722062557	-7.13222358815412	9.876027077511e-13	5.62774983350369e-11	POPTR_0002s07040	0	0
Potri.002G073400.0	1599.98890225834	-1.54302	0.319580952079285	-4.82825385616872	1.37735443029045e-06	2.09996968524836e-05	POPTR_0002s07430, Pt-SCL1.2, eugene3.00020688	similar to SCARECROW-LIKE 1; [ co-ortholog (1of2) of At1g21450, ]	AT1G21450.1
Potri.002G074500.0	427.998688426557	-1.27216	0.348962289421887	-3.64555168015403	0.000266818785085412	0.00203284658554034	POPTR_0002s07520	0	0
Potri.002G075300.0	15.1578329589338	-5.58855	1.78808673574768	-3.12543659753616	0.00177541337695538	0.00976104123710036	POPTR_0002s07590	0	0
Potri.002G076000.0	9.61194980179584	7.08814	2.03447577691813	3.4840108110352	0.000493959534833288	0.00338736534444743	POPTR_0002s07660, eugene3.00061998	similar to putative wall-associated kinase. [ORG:Populus euramericana]; [ co-ortholog (5of36) of CAG27613, ]	AT1G21270.1
Potri.002G076600.0	9.80560408235873	7.11366	1.97412342490536	3.60345009809956	0.00031402105789699	0.00233448629067945	POPTR_0002s07710	0	0
Potri.002G076700.0	761.806597694918	-1.03601	0.326774123698239	-3.17041651900043	0.00152220565451023	0.00861288988528963	POPTR_0002s07720	0	0
Potri.002G077400.0	924.088235003598	-3.36164	0.360009891276336	-9.33761866231501	9.8525052967605e-21	1.73606733402847e-18	POPTR_0002s07790	0	AT5G52560.1
Potri.002G081100.0	99.2105363015086	-9.78395	1.5294691116332	-6.39695911402746	1.58501745954493e-10	5.89517347041822e-09	POPTR_0002s08160, fgenesh4_pg.C_LG_II000735	similar to C2 domain-containing protein; armadillo/beta-catenin repeat family protein; similar to CCLS 65 (Silene latifolia) GI:2570102; [ co-ortholog (2of2) of At1g77460, ]	0
Potri.002G081200.0	258.337834593968	1.41525	0.417906550815648	3.38653078763542	0.000707823338415155	0.00456301786272042	POPTR_0002s08170, estExt_fgenesh4_pg.C_LG_II0728	similar to replication factor C 36 kDA; putative; similar to SWISS-PROT:P40937 activator 1 36 kDa subunit (Replication factor C 36 kDa subunit; similar to A1 36 kDa subunit; similar to RF-C 36 kDa subunit; similar to RFC36) (Homo sapiens); [ co-ortholog (	AT1G77470.1
Potri.002G081800.0	572.088956947855	6.06205	0.795053323084884	7.62471340736346	2.44577140803032e-14	1.83580636352004e-12	POPTR_0002s08230, Pt-ALDH3.1, fgenesh4_pg.C_LG_II000742	similar to the aldehyde dehydrogenase cp-ADH from C.plantagineum. Constitutively expressed at low levels.; similar to aldehyde dehydrogenase; similar to putative (ALDH); similar to aldehyde dehydrogenase ALDH (Craterostigma plantagineum) gi|17065918|emb|C	AT1G44170.1;AT1G44170.3
Potri.002G082100.0	2669.75953010708	-1.56203	0.351028704595709	-4.44987674892923	8.59195831230893e-06	0.000104130343546007	POPTR_0002s08260, Pt-PDI.4, grail3.0003069401	similar to protein disulfide-isomerase (EC 5.3.4.1) precursor (clone L1) - alfalfa. [ORG:Medicago sativa]; [ co-ortholog (1of2) of AAB05641, AAA32662, At1g21750, P29828, BAB18780, PX0084, 2206331A, Q9XF61, A41440, At1g77510, AAD28260, CAA77575, S62626, IS	AT1G77510.1;AT1G21750.1
Potri.002G083100.0	1132.97936045518	-1.46808	0.450296409112637	-3.26024282126812	0.00111316868155696	0.0066482393974237	POPTR_0002s08370, grail3.0003070401	similar to hypothetical protein; [ ortholog of At1g44414,]	0
Potri.002G083300.0	169.225117620441	-3.61948	0.44827616661001	-8.07421227098138	6.79136417554888e-16	6.29594936348925e-14	POPTR_0002s08390, eugene3.00020767	similar to expressed protein in Arabidopsis thaliana; [ co-ortholog (2of2) of At1g21790, ]	0
Potri.002G083500.0	889.329079316697	4.21172	0.721091536317305	5.84076063543956	5.19630202966983e-09	1.42654280582483e-07	POPTR_0002s08410, estExt_fgenesh4_pg.C_LG_II0752, Pt-NPQ4.1	similar to Photosystem II 22 kDa protein; similar to chloroplast precursor (CP22).; [ ortholog of At1g44575,]	AT1G44575.2;AT1G44575.1
Potri.002G083900.0	159.735389351576	1.73915	0.503171002151106	3.45638371301722	0.000547475372565025	0.00367721698604435	POPTR_0002s08440, eugene3.00020773	similar to expressed protein in Arabidopsis thaliana; similar to EST gb|T21171 comes from this gene; [ co-ortholog (1of2) of At1g21830, ]	0
Potri.002G085100.0	803.04546231373	-3.6852	0.494514935485175	-7.45215089786257	9.18306042238039e-14	6.2852103634722e-12	POPTR_0002s08560, gw1.II.1386.1	nodulin MtN21 family protein; similar to MtN21 GI:2598575 (root nodule development) from (Medicago truncatula); [ ortholog of At1g21890,]	0
Potri.002G086000.0	501.518124682549	2.53938	0.383915744139348	6.61442628981619	3.72995452504415e-11	1.60329965700211e-09	POPTR_0002s08650	0	0
Potri.002G087200.0	2391.3011553535	-0.972017	0.270773593905288	-3.58977719222585	0.000330960728453817	0.00243203765111952	POPTR_0002s08770	0	0
Potri.002G087800.0	25.1526082673674	4.99089	1.22197250536593	4.08429094375557	4.42116088432427e-05	0.000432796462454833	0	0	0
Potri.002G088300.0	898.281760021144	1.89025	0.469592920241658	4.02528692632634	5.69058868378001e-05	0.000537372390150187	POPTR_0002s08900, estExt_fgenesh4_pm.C_LG_II0402	0	0
Potri.002G089100.0	856.075882708036	1.2016	0.296155816193557	4.05733099965976	4.96367107014686e-05	0.000479294239167504	POPTR_0002s08960, eugene3.00020824	similar to expressed protein in Arabidopsis thaliana; [ co-ortholog (1of3) of At1g36990, At4g08510, ]	0
Potri.002G089900.0	26.7054183760699	-7.8904	1.66816976889885	-4.72997545009418	2.24546989073194e-06	3.20993667636565e-05	POPTR_0002s09050	0	AT1G77850.1
Potri.002G090100.0	104.225545078998	-3.63451	0.830909498428377	-4.3741312828448	1.21916996382111e-05	0.000142207876765894	POPTR_0002s09070	0	0
Potri.002G095800.0	608.733928083155	-1.62836	0.303343422662811	-5.36802727495593	7.96025176422902e-08	1.70493495760578e-06	POPTR_0002s09630	0	AT5G64200.1
Potri.002G096900.0	1178.40228534475	1.04269	0.325485105319702	3.20348680906495	0.00135774259766343	0.0078321603991056	POPTR_0002s09730, estExt_fgenesh4_pm.C_LG_II0442, Pt-CRY1.2	similar to cryptochrome 1. [ORG:Cucumis melo]; [ co-ortholog (1of2) of AAS79664, At4g08920, AAL02087, AAS79663, ]	AT4G08920.1
Potri.002G098800.0	15.8183666854297	-7.13601	1.8325379933645	-3.89405961078633	9.85804076850671e-05	0.000860284590423426	POPTR_0002s09900	0	AT4G08950.1
Potri.002G099100.0	1783.6966743403	-1.38691	0.320504750940534	-4.32725910000806	1.50976325298522e-05	0.000170810874409917	POPTR_0002s09930, estExt_fgenesh4_pm.C_LG_II0452	similar to N7 protein. [ORG:Medicago truncatula]; [ ortholog of CAA76808,At4g08980,]	AT4G08980.1
Potri.002G102100.0	70.650799093976	2.40257	0.526673990770098	4.5617708387744	5.07239916799719e-06	6.57744036163311e-05	POPTR_0002s10250, estExt_fgenesh4_pm.C_LG_II0465	0	0
Potri.002G102300.0	73.7627770917158	7.16734	1.04714652366311	6.84464270461315	7.66669783064165e-12	3.78686098612906e-10	POPTR_0002s10270	0	0
Potri.002G102800.0	430.996956527653	-1.31634	0.367876904925291	-3.57819812553991	0.000345971157040189	0.00252293906564822	POPTR_0002s10320, Pt-FIP1.3, eugene3.00020944	similar to FH INTERACTING PROTEIN 1; similar to VIRF-INTERACTING PROTEIN 1; [ ortholog of At1g28200,]	AT1G28200.1
Potri.002G103700.0	1185.39872861496	-1.37558	0.288119927067958	-4.77431467870386	1.80320242656816e-06	2.65406186540794e-05	POPTR_0002s10390, Pt-CUTA.1, grail3.0003090402	similar to copper-binding protein (CUTA); similar to copper-binding protein CUTA GI:12963361 from (Arabidopsis thaliana); similar to copper-binding protein (CUTA); similar to copper-binding protein CUTA G; [ ortholog of At2g33740,]	AT2G33740.2
Potri.002G104700.0	298.534206807103	-1.29397	0.413733588378593	-3.1275323982272	0.00176280390156656	0.00970675153688415	POPTR_0002s10490, estExt_fgenesh4_pm.C_LG_II0477	similar to ethylene-responsive protein; putative; similar to ER6 protein (Lycopersicon esculentum) GI:5669654; [ co-ortholog (1of2) of At1g09740, ]	0
Potri.002G105600.0	951.715330426445	-1.05858	0.294740075719958	-3.59156023974028	0.000328704175121633	0.00241831662152709	POPTR_0002s10580	0	AT2G22540.1
Potri.002G106100.0	9.63587892240213	-6.42163	1.99874816670047	-3.21282506285407	0.00131436319616574	0.00762975551606026	POPTR_0002s10630, estExt_fgenesh4_pg.C_LG_II0970	similar to chromosome-associated kinesin-related; weakly similar to chromosome-associated kinesin KIF4A (Chromokinesin) (Swiss-Prot:P33174) (Mus musculus); [ ortholog of At5g33300,]	0
Potri.002G106800.0	474.33484182009	-1.16117	0.350939299061625	-3.30875330408324	0.000937123705105756	0.00572904489501784	POPTR_0002s10700, gw1.II.1507.1	similar to leucine-rich repeat transmembrane protein kinase; putative; similar to A. thaliana receptor-like protein kinase (gb|RLK5_ARATH|ESTs). gb|ATTS0475 ; similar to gb|ATTS4362 come from this gene isoform contains a TG acceptor site at intron.; simil	AT1G09970.1
Potri.002G107700.0	779.406658864201	6.12241	0.713397574986527	8.58204042635011	9.32048703189717e-18	1.15207711595764e-15	POPTR_0002s10850, POPTR_0002s10860, estExt_fgenesh4_pg.C_LG_II0983	similar to Phosphoenolpyruvate carboxykinase [ATP] (EC 4.1.1.49) (PEP carboxykinase) (Phosphoenolpyruvate carboxylase) (PEPCK).; [ co-ortholog (2of2) of At4g37870, ]	AT4G37870.1
Potri.002G108400.0	387.897193166406	1.63172	0.454907435217463	3.58693341529705	0.000334589717494534	0.0024543494334667	POPTR_0002s10910, estExt_fgenesh4_pg.C_LG_II0987	0	AT5G65640.1
Potri.002G109500.0	231.255737057438	1.34546	0.408358246001932	3.29481212560362	0.00098487501523277	0.00597101506916988	POPTR_0002s11020	0	0
Potri.002G110800.0	468.712047202852	1.35757	0.336385207546649	4.03575311127173	5.44274271473491e-05	0.000518301811987692	POPTR_0002s11140	0	AT3G21175.2;
Potri.002G111700.0	3471.42121740663	1.68346	0.293089675424123	5.74382699037564	9.25603612802598e-09	2.45166543284441e-07	POPTR_0002s11230, estExt_Genewise1_v1.C_LG_II3264	0	0
Potri.002G111800.0	115.171024621654	-3.33874	0.589270982237175	-5.66588744222101	1.46265520717253e-08	3.71951572386915e-07	0	0	0
Potri.002G112400.0	44.4777480400624	-3.96258	0.769580397475392	-5.14901059434581	2.61864092298918e-07	4.81214006891023e-06	0	0	0
Potri.002G114400.0	49.8938806583221	2.71824	0.628063108576272	4.32796975045684	1.50490131765207e-05	0.00017041601293102	POPTR_0002s11510	0	0
Potri.002G114500.0	175.103616396493	-1.82163	0.430854368229129	-4.22794219132452	2.35838363170204e-05	0.000251476572230202	POPTR_0002s11520	0	AT1G58440.1
Potri.002G116300.0	173.952194825115	2.45405	0.78559347552431	3.12381725146092	0.0017852129673239	0.00980840731886718	POPTR_0002s11690, estExt_Genewise1_v1.C_LG_II0323	0	AT3G49780.1
Potri.002G116400.0	449.062909264643	1.64722	0.334083139843496	4.93055799693806	8.19950682690642e-07	1.32369556279721e-05	POPTR_0002s11700	0	0
Potri.002G117000.0	89.3709172274537	-1.55434	0.486708237834774	-3.19357629107343	0.00140522201413278	0.00806298867000666	POPTR_0002s11780	0	AT2G45330.2;AT2G45330.1
Potri.002G117300.0	78.6194065160943	-8.01235	1.51392267883086	-5.29244330266489	1.20692894035398e-07	2.43789833521094e-06	0	0	0
Potri.002G117400.0	17.6993220435424	-7.29827	1.76267737482714	-4.1404475447147	3.46628870287187e-05	0.000352084803037006	0	0	AT1G10130.1
Potri.002G118800.0	164.409708100517	-2.1627	0.453774303845986	-4.76602799900621	1.87893160372311e-06	2.75735709949797e-05	POPTR_0002s11960	0	0
Potri.002G119400.0	3695.25737557373	-5.07814	1.50786545217645	-3.36776476026798	0.000757802254343488	0.00483006593359773	POPTR_0002s12020	0	AT3G49940.1
Potri.002G119600.0	2087.66198975194	-2.26581	0.336112058254821	-6.74124666752372	1.57033346382689e-11	7.31987521740696e-10	0	0	0
Potri.002G119700.0	197.06188849967	-2.48613	0.734949713273109	-3.38272114076115	0.00071771468498755	0.00461480883760758	POPTR_0002s12050, grail3.0033006601	0	0
Potri.002G120100.0	5195.22932775403	-1.18493	0.342879986520494	-3.45582580196394	0.000548609743538476	0.00368284492791501	POPTR_0002s12100, estExt_fgenesh4_pg.C_LG_II1091	similar to Expressed protein in Arabidopsis thaliana; [ ortholog of At2g23090,]	0
Potri.002G122700.0	921.259592357991	-2.29905	0.323933369507035	-7.09729145598606	1.27225573743483e-12	7.10318961720636e-11	POPTR_0002s12420, gw1.II.1474.1	0	AT4G34200.1
Potri.002G122900.0	1370.38829465923	-3.0318	0.592519091498718	-5.1167940029551	3.10772710957582e-07	5.60134119128514e-06	POPTR_0002s12440, fgenesh4_pg.C_LG_II001124	similar to L-asparaginase. [ORG:Glycine max]; [ co-ortholog (2of2) of At3g16150, AAM23265, ]	0
Potri.002G123000.0	142.108396771426	-1.91964	0.604619503177528	-3.17496367329314	0.00149855260332227	0.00850229263063297	POPTR_0002s12450, Pt-CYCD1.3, gw1.II.3520.1	similar to cyclin D3.1 protein. [ORG:Lagenaria siceraria]; [ co-ortholog (2of2) of AAQ19973, AAQ54560, AAO13248, AAM77273, AAN87006, ]	AT4G34160.1
Potri.002G124000.0	633.654406387117	2.86756	0.387697121332966	7.39638157504318	1.3994549619287e-13	9.32157065123821e-12	POPTR_0002s12550, Pt-DREB1.3, DREB35, grail3.0033010401	similar to dehydration responsive element binding protein. [ORG:Glycine max]; [ co-ortholog (2of2) of AAP47161, ]	AT1G46768.1
Potri.002G124100.0	29.3040952331622	2.90487	0.920755913977743	3.1548782621695	0.00160565087655158	0.00900302325161902	POPTR_0002s12560, estExt_Genewise1_v1.C_LG_II2767	homeobox-leucine zipper transcription factor family protein; similar to wuschel protein (GI:22087128) (Arabidopsis thaliana); [ co-ortholog (2of2) of At1g46480, ]	AT1G46480.1
Potri.002G124200.0	2054.25342489468	-2.35759	0.310411883869589	-7.59504490391204	3.07685720876578e-14	2.25500051185209e-12	POPTR_0002s12570, POPTR_0002s12580, estExt_fgenesh4_pg.C_LG_II1125	0	AT2G23350.1;AT4G34110.1;AT1G49760.1
Potri.002G124500.0	17.360012085184	-7.26984	2.11035767123486	-3.44483771771824	0.00057140233605255	0.00381523543112755	POPTR_0002s12610, gw1.II.2527.1	0	0
Potri.002G126900.0	2750.9713952363	-1.93732	0.533616692296056	-3.63054372629763	0.000282824783021712	0.00213774923461346	POPTR_0002s12840, fgenesh4_pg.C_LG_II001159	0	0
Potri.002G127800.0	94.0970778389968	-5.09261	0.730010864933114	-6.97607399365941	3.035429014371e-12	1.6253283159924e-10	POPTR_0002s12930, grail3.0033014101	similar to expressed protein in Arabidopsis thaliana; similar to hypothetical protein GB:AAD46041 GI:5668815 from (Arabidopsis thaliana); [ co-ortholog (1of2) of At1g47410, ]	0
Potri.002G128700.0	1392.7583066968	-1.32047	0.331729945662105	-3.98055227685256	6.87553417019174e-05	0.000631740556429045	POPTR_0002s13010, fgenesh4_pm.C_LG_II000592	similar to expressed protein in Arabidopsis thaliana; [ ortholog of At5g36210,]	0
Potri.002G128800.0	2778.10357885235	-2.1311	0.496652583570337	-4.29093701299875	1.77920779415909e-05	0.000197077286679142	POPTR_0002s13020, grail3.0033015201	0	0
Potri.002G129700.0	364.350215894685	2.01973	0.490549404877736	4.1172794089847	3.83371180484449e-05	0.000382370814096192	POPTR_0002s13110, KO, gw1.II.3880.1, Pt-GA3.1	similar to Ent-kaurene oxidase (EC 1.14.13.78) (AtKO1) (Cytochrome P450 701A3).; [ ortholog of At5g25900,]	AT5G25900.1
Potri.002G129800.0	228.651317152227	3.1769	0.473086691930405	6.71525100104307	1.8774276461398e-11	8.59018229619584e-10	POPTR_0002s13130, fgenesh4_pg.C_LG_II001189	transcriptional factor B3 family protein; [ co-ortholog (2of4) of At4g33280, ]	0
Potri.002G129900.0	435.895627807182	11.6263	1.26896243627488	9.16208506483323	5.0904089174341e-20	8.10712881754168e-18	0	0	0
Potri.002G130000.0	24.6052419983867	5.98302	1.35241944589218	4.423939909921	9.69169874076178e-06	0.00011576454577607	POPTR_0002s13150, grail3.0033016301	similar to unknown. [ORG:Euphorbia esula]; [ co-ortholog (2of2) of AAF34768, ]	0
Potri.002G130300.0	74.4282602190537	2.7732	0.540631139628486	5.12955566942774	2.90426876638702e-07	5.28232485365193e-06	POPTR_0002s13180, eugene3.00021211	0	0
Potri.002G132200.0	266.901616499553	2.09505	0.400455522116064	5.23165676244048	1.67997477861157e-07	3.23134895564723e-06	POPTR_0002s13330, Pt-RPS9.2, fgenesh4_pm.C_LG_II000602	similar to 30S ribosomal protein S9; similar to chloroplast precursor.; [ co-ortholog (2of2) of At1g74970, ]	AT1G74970.1
Potri.002G133100.0	40.4495011013697	-2.65573	0.738025760253185	-3.5984256610875	0.000320149331734536	0.00237152956080636	POPTR_0002s13420, estExt_fgenesh4_pg.C_LG_II1199	phospholipid/glycerol acyltransferase family protein; phospholipid/glycerol acyltransferase family protein; [ co-ortholog (1of2) of At1g75020, ]	AT1G75020.1
Potri.002G134000.0	64.7008417186364	-9.16839	1.61992782282364	-5.65975368966238	1.5159040693829e-08	3.82361792932165e-07	POPTR_0002s13510, fgenesh4_pg.C_LG_II001222	0	AT1G47750.1
Potri.002G134100.0	18.0093102144853	-7.32102	1.90016268089446	-3.85283617414241	0.000116757513044785	0.000993778832339051	POPTR_0002s13520, eugene3.00021241	phospholipid/glycerol acyltransferase family protein; similar to low similarity to SP|Q59601 1-acyl-sn-glycerol-3-phosphate acyltransferase (EC 2.3.1.51) {Neisseria gonorrhoeae}; [ co-ortholog (2of2) of At1g80950, ]	0
Potri.002G134200.0	79.8466576355489	2.22029	0.650818845959782	3.41153988409321	0.000645970502999581	0.0042390747879093	POPTR_0002s13530, estExt_fgenesh4_pm.C_LG_II0597	similar to expressed protein in Arabidopsis thaliana; similar to expressed protein in Arabidopsis thaliana; [ co-ortholog (1of2) of At1g47740, ]	0
Potri.002G134300.0	31.6189869419862	8.80223	1.56926254993528	5.60914863963401	2.03324341115702e-08	5.02146446821036e-07	POPTR_0002s13540	0	AT1G75100.1
Potri.002G135500.0	213.167217511608	-1.36829	0.380325299455589	-3.59769019554856	0.000321055710654745	0.00237541070018378	POPTR_0002s13650, Pt-RAB6.1, estExt_fgenesh4_pg.C_LG_II1220	similar to Ras-related GTP-binding protein; putative; similar to GTP-binding protein GI:623586 from (Nicotiana tabacum) ; contains an ADP-ribosylation factors family signature for proteins involved in protein; similar to Encodes a GTP-binding protein with	AT2G44610.1
Potri.002G136800.0	29.7444971393483	-8.04687	1.73040973397425	-4.65026817916406	3.31503680555341e-06	4.53535734768582e-05	POPTR_0002s13760	0	0
Potri.002G137200.0	128.135244472039	-2.16647	0.585880502490437	-3.69779583330081	0.000217479695089824	0.0017066591991493	POPTR_0002s13810	0	0
Potri.002G137600.0	1315.22245785518	2.5092	0.42171925619655	5.94993683818335	2.68245984227408e-09	7.79482044225724e-08	POPTR_0002s13850, fgenesh4_pg.C_LG_II001251	similar to expressed protein in Arabidopsis thaliana; [ co-ortholog (1of2) of At3g60320, ]	0
Potri.002G138600.0	285.474541122321	1.86578	0.367031162035763	5.08345014686942	3.70639892711211e-07	6.54946524495734e-06	POPTR_0002s13950, gw1.II.1456.1	similar to expressed protein in Arabidopsis thaliana; [ ortholog of At2g44760,]	0
Potri.002G138700.0	14.68328387912	4.79432	1.42397247880377	3.3668628629361	0.000760284859650285	0.00484464666273694	POPTR_0002s13960, estExt_fgenesh4_pg.C_LG_II1249	similar to phagocytosis and cell motility protein ELMO1-related; weakly similar to ELMO1 (Mus musculus) gi|16118551|gb|AAL14464|; [ co-ortholog (1of2) of At2g44770, At3g60260, ]	0
Potri.002G138800.0	12101.8611922213	-1.60515	0.271913888626618	-5.90313880986623	3.56649944799835e-09	1.00692816801726e-07	POPTR_0002s13970	0	AT4G09320.1
Potri.002G139200.0	53.5443305413749	-3.28427	0.651202512909203	-5.04339749016018	4.57337824602156e-07	7.87972139545115e-06	POPTR_0002s14010, estExt_fgenesh4_pg.C_LG_II1253	0	AT1G02145.3
Potri.002G139800.0	237.720577074522	2.88431	0.628070177986619	4.59233500048405	4.38314026001526e-06	5.82367484155665e-05	0	0	0
Potri.002G141000.0	470.797852617007	-1.87628	0.415908812149991	-4.51127577722645	6.44388766614228e-06	8.11857956720614e-05	POPTR_0002s14190, eugene3.00021302	similar to hypothetical protein; [ co-ortholog (1of3) of At3g60420, At3g60440, At3g60430, At3g60450, ]	0
Potri.002G142000.0	178.518179875693	-2.7895	0.427808611491898	-6.52044159398596	7.01007002408048e-11	2.83195430485007e-09	POPTR_0002s14300	0	0
Potri.002G143000.0	336.824448802364	-2.22596	0.4733573470614	-4.70250061849001	2.56994441045577e-06	3.62373830180327e-05	POPTR_0002s14400	0	0
Potri.002G146400.0	141.820015070538	2.53378	0.647965577024056	3.91035649491271	9.21600010908312e-05	0.000812532018134032	POPTR_0002s14740, eugene3.00021350, EPSPS	similar to 3-phosphoshikimate 1-carboxyvinyltransferase; putative; similar to 5-enolpyruvylshikimate-3-phosphate; putative; similar to EPSP synthase; putative; similar to strong similarity to 5-enolpyruvylshikimate-3-phosphate (EPSP) synthase SP|P05466 fr	0
Potri.002G151300.0	12.9188394603111	6.52942	1.73839887630214	3.75599594516632	0.00017265348837431	0.00139453053272423	POPTR_0002s15260, GA20ox2-1, fgenesh4_pm.C_LG_II000702	similar to probable gibberellin 20-oxidase - garden pea. [ORG:Pisum sativum]; [ co-ortholog (4of6) of AAB67838, T06533, AAC49758, T09664, CAA51744, T09675, T11849, AAB64345, ]	AT4G25420.1
Potri.002G151700.0	16.1506189079919	-7.16475	1.95200711066441	-3.67045158757982	0.000242122326674912	0.00186991893261989	0	0	AT2G45660.1
Potri.002G153600.0	131.799273102343	1.57991	0.469050668598897	3.36830671207227	0.000756314074949841	0.00482286762922326	POPTR_0002s15490	0	AT4G25500.1
Potri.002G153700.0	217.040505617413	-2.0283	0.395088659920112	-5.13378601470695	2.83970947879082e-07	5.17247668625791e-06	POPTR_0002s15500, grail3.0039000201	0	0
Potri.002G154100.0	215.142647402823	3.42021	0.634013479784199	5.39454207855429	6.86985269290617e-08	1.4987334296999e-06	POPTR_0002s15550	0	AT4G35580.3;AT4G35580.2;AT1G33060.2
Potri.002G155200.0	24.2213694465075	-4.66469	1.21343338442223	-3.84420968883857	0.000120941562428913	0.00102552666161991	POPTR_0002s15660, fgenesh4_pm.C_LG_II000717	zinc finger (C3HC4-type RING finger) family protein; similar to low similarity to RNF6 protein (Mus musculus) GI:20530241; similar to C3HC4 type (RING finger); [ co-ortholog (1of2) of At3g61180, ]	0
Potri.002G156300.0	15.5677953392366	4.02289	1.27465405096383	3.15606631732773	0.00159912497301426	0.00897858982023486	POPTR_0002s15770, eugene3.00021457	0	0
Potri.002G158400.0	38.3229935333369	3.93462	1.02986905584006	3.82050664444443	0.000133177817130312	0.00111445027504298	POPTR_0002s15980, eugene3.00021475	protein kinase family protein; similar to low similarity to protein kinase (Arabidopsis thaliana) GI:2852449; [ co-ortholog (2of2) of At4g00710, ]	AT4G00710.1
Potri.002G158800.0	226.760471948483	-1.69389	0.498312037939145	-3.39924961168263	0.000675710177984418	0.00439592023357499	POPTR_0002s16020	0	0
Potri.002G159400.0	74.9591834161665	-2.24689	0.619215349169015	-3.62860882815966	0.000284952625472542	0.00214612158265947	POPTR_0002s16080, Pt-TAN1.2, fgenesh4_pg.C_LG_II001470	similar to basic helix-loop-helix regulatory protein. [ORG:Onobrychis viciifolia]; [ co-ortholog (2of2) of AAM22477, AAM22476, AAM49814, AAM22472, ]	AT5G41315.1
Potri.002G161400.0	70.2451972352575	-9.28677	1.59582939428377	-5.81940236570915	5.90584090936889e-09	1.60712614888576e-07	POPTR_0002s16280	0	0
Potri.002G161900.0	225.080822411544	-2.12251	0.46497689507791	-4.56475578678189	5.0007613683602e-06	6.50566492192012e-05	POPTR_0002s16340, Pt-BRH1.2, grail3.0039008601	similar to BRASSINOSTEROID-RESPONSIVE RING-H2; [ co-ortholog (1of2) of At3g61460, ]	AT3G61460.1
Potri.002G162100.0	100.866105890609	-6.29437	1.00477819261563	-6.2644355665945	3.74178236404891e-10	1.2965771664546e-08	POPTR_0002s16360, eugene3.00021511	similar to expressed protein in Arabidopsis thaliana; [ co-ortholog (2of2) of At4g00234, At4g00290, ]	0
Potri.002G162400.0	1964.83391856494	-2.02221	0.369838182349299	-5.46783517674393	4.55565197711664e-08	1.04222074927682e-06	POPTR_0002s16390, grail3.0039009101	similar to polygalacturonase-like protein. [ORG:Fragaria x ananassa]; [ ortholog of AAP33475,At3g61490,]	0
Potri.002G165000.0	1776.61166213969	-2.13296	0.578136164423292	-3.68937481194644	0.000224805815758365	0.00175583165435919	POPTR_0002s16650, estExt_fgenesh4_pg.C_LG_II1501, Pt-PM22.2	similar to seed maturation protein PM22; similar to late embryogenesis abundant protein; similar to LEA protein. [ORG:Glycine max]; [ co-ortholog (2of2) of AAA61564, AAD25354, P46519, T06356, AAF64451, At2g46140, ]	0
Potri.002G166500.0	165.97287871831	1.92676	0.534785088964968	3.60286345114356	0.000314730882518801	0.00233805999532533	POPTR_0002s16810, eugene3.00021550	F-box family protein; similar to stamina pistilloidia (Stp) - Pisum sativum; similar to EMBL:AF004843; [ co-ortholog (1of2) of At3g61590, ]	AT3G61590.1
Potri.002G171600.0	399.274287535106	1.50802	0.441817980670636	3.41321304401971	0.000642017313933014	0.00421535945155014	POPTR_0002s17260, eugene3.00021595	0	0
Potri.002G172000.0	15.420786990913	4.21492	1.30996603479902	3.21757909874983	0.00129277375351929	0.00753435700356248	POPTR_0002s17300, gw1.II.822.1	0	AT3G49250.1
Potri.002G173200.0	214.414178353151	-2.37247	0.44850850818034	-5.28968022451836	1.22530393808148e-07	2.4669915998083e-06	POPTR_0002s17390	0	0
Potri.002G174100.0	93.5867133634354	1.81799	0.503274651371853	3.61233060906062	0.000303457331364874	0.00226544392961547	POPTR_0002s17470	0	0
Potri.002G175200.0	1757.28841606555	1.88424	0.390305723023557	4.82759389845187	1.38192535540385e-06	2.10508494512623e-05	POPTR_0002s17570, Pt-CYP78.1, gw1.II.1429.1	similar to cytochrome P450 78A3p - soybean. [ORG:Glycine max]; [ co-ortholog (2of2) of At2g46660, AAB94592, T05946, At3g61880, O48927, ]	AT2G46660.1
Potri.002G175700.0	157.310420223751	-1.56752	0.470855930969139	-3.32909141897124	0.000871298000187413	0.00541455698215515	POPTR_0002s17620, eugene3.00021627	similar to GTP-binding protein. [ORG:Pisum sativum]; [ co-ortholog (2of2) of At1g01200, 2001457B, ]	AT1G01200.1
Potri.002G176800.0	75.2452666276495	7.19559	1.00976816330819	7.12597906108857	1.03343428329798e-12	5.86202620286262e-11	POPTR_0002s17740	0	0
Potri.002G178100.0	139.212300113307	4.20505	0.607737815450528	6.91919143414616	4.54228709705187e-12	2.35110672763028e-10	POPTR_0002s17870, eugene3.00021652	similar to Expressed protein in Arabidopsis thaliana; [ ortholog of At2g46735,]	0
Potri.002G178500.0	33.2205162697262	-8.20686	1.85520530384515	-4.42369434314573	9.70272692165138e-06	0.000115840581628269	POPTR_0002s17930	0	AT4G00820.1
Potri.002G180000.0	4159.32892888771	-2.12491	0.416663723672437	-5.0998104234276	3.39993838637369e-07	6.06410004620883e-06	POPTR_0002s18070, eugene3.00021671	harpin-induced family protein; HIN1 family protein; harpin-responsive family protein; similar to harpin-induced protein hin1 ( GI:1619321) (Nicotiana tabacum); [ co-ortholog (1of2) of At4g01410, ]	0
Potri.002G180100.0	419.337904479988	-4.6283	0.45286271328624	-10.2201044870923	1.61167064043939e-24	4.04464212744611e-22	POPTR_0002s18080, PtrMTP2, Pt-MTP1.2, fgenesh4_pm.C_LG_II000836	similar to metal tolerance protein 1; similar to MTP1. [ORG:Populus balsamifera subsp. trichocarpa x Populus deltoides]; [ co-ortholog (1of2) of AAR23528, At2g46800, At3g61940, ]	AT2G46800.1
Potri.002G182200.0	24.3450150598212	-4.66664	1.26996585723452	-3.67461776073562	0.000238205760097249	0.00184368290019195	0	0	0
Potri.002G183000.0	60.238617462813	-4.43397	0.737958337840578	-6.00842536421603	1.87333818651223e-09	5.60760087275858e-08	POPTR_0002s18380, grail3.0039026001	calcineurin-like phosphoesterase family protein; [ co-ortholog (2of4) of At5g63140, ]	AT5G63140.1
Potri.002G183100.0	8.52824483603295	6.91241	2.05979786342695	3.35586572185868	0.000791169723020405	0.0050118846936364	POPTR_0002s18390	0	0
Potri.002G183200.0	127.057338109782	-1.83672	0.497390342847793	-3.69270738750575	0.00022187926938875	0.0017362489599885	POPTR_0002s18400	0	AT5G63140.1
Potri.002G184900.0	28.4797265795595	-3.39943	0.951285768120673	-3.57351471080545	0.000352221445553938	0.00255950330938508	POPTR_0002s18570, grail3.0039027801, Pt-GLP10.1	similar to GERMIN-LIKE PROTEIN 10; [ co-ortholog (1of2) of At3g62020, ]	AT3G62020.1
Potri.002G185700.0	37.322414824298	-5.91758	1.44149881610244	-4.10515971746162	4.04035628204161e-05	0.000399453449372558	POPTR_0002s18680	0	0
Potri.002G187100.0	126.262291063346	-10.132	1.53357378391266	-6.60677456791836	3.92783447395689e-11	1.67500355649082e-09	POPTR_0002s18820, eugene3.00021931	similar to protein transport protein-related; similar to related to Sec23 protein (Homo sapiens) gi|1296664|emb|CAA65774; [ ortholog of At4g01810,]	0
Potri.002G187200.0	226.727423656711	-2.20869	0.459243588547262	-4.80939992371464	1.51384063066056e-06	2.29058285437038e-05	POPTR_0002s18830, gw1.II.2843.1	similar to epimerase-related; weakly similar to isopenicillin N epimerase (Swiss-Prot:P18549) (Streptomyces clavuligerus); [ co-ortholog (2of2) of At3g62130, ]	0
Potri.002G187700.0	151.307400003599	-1.85529	0.536693941246523	-3.45688303753876	0.000546461975777884	0.00367280143397167	POPTR_0002s18880	0	0
Potri.002G189000.0	338.21821208572	-1.68681	0.342630618771773	-4.92311749963513	8.51762743217349e-07	1.36617465172595e-05	POPTR_0002s19000, Pt-SAM1.2, grail3.0050014702, AdoMet5	similar to S-adenosylmethionine synthetase 1 (EC 2.5.1.6) (Methionine adenosyltransferase 1) (AdoMet synthetase 1).; [ co-ortholog (2of2) of At1g02500, At4g01850, ]	AT4G01850.1
Potri.002G189600.0	264.456619954533	1.63987	0.429156827230756	3.82114368127899	0.000132834230536447	0.00111232438748838	0	0	AT3G15580.1
Potri.002G189700.0	654.152083301965	-3.29387	0.315338541702917	-10.44551332631	1.53622025587044e-25	4.10402067280656e-23	POPTR_0002s19040, gw1.II.498.1	zinc finger (C2H2 type) family protein; similar to C2H2 type; similar to domain; [ co-ortholog (1of2) of At3g62240, At2g47090, ]	0
Potri.002G191800.0	73.618065655682	-4.82882	1.1899932584582	-4.05785598409393	4.95252914368804e-05	0.000478412567348985	POPTR_0002s19250	0	AT2G47190.1
Potri.002G193000.0	263.707042171099	-2.10582	0.671046064263455	-3.1381216637721	0.00170034284236805	0.00944233748740145	POPTR_0002s19390, Pt-WRKY48.2, estExt_fgenesh4_pm.C_LG_II0899	similar to Probable WRKY transcription factor 48 (WRKY DNA-binding protein 48).; [ co-ortholog (1of2) of At3g62340, At5g49520, At2g47260, ]	AT2G47260.1
Potri.002G193700.0	45.7954160601939	-5.28007	1.15674683266767	-4.56458970228373	5.00472175636191e-06	6.50566492192012e-05	POPTR_0002s19450, gw1.II.4014.1	0	AT4G01970.1
Potri.002G194300.0	11.936814959078	-6.73027	1.9336565901877	-3.48059226649855	0.000500306471153005	0.00341909279618839	POPTR_0002s19510, fgenesh4_pg.C_LG_II001842	0	0
Potri.002G195900.0	909.678601424327	-7.85014	0.559915337343193	-14.0202348509699	1.17226090176379e-44	1.38689629068197e-41	POPTR_0440s00200	0	0
Potri.002G196000.0	160.547625008259	-1.77021	0.406428934312803	-4.35553061421505	1.3274496159582e-05	0.000152970712933587	POPTR_0002s19700, eugene3.00021843	similar to expressed protein in Arabidopsis thaliana; [ co-ortholog (2of2) of At2g47390, ]	0
Potri.002G196700.0	3143.55574492007	2.02367	0.325988693107803	6.20778842969259	5.37354254926337e-10	1.8164036004959e-08	POPTR_0002s19780, estExt_fgenesh4_pg.C_LG_II1800	universal stress protein (USP) family protein; similar to ER6 protein (Lycopersicon esculentum) GI:5669654; [ co-ortholog (1of2) of At3g62550, ]	0
Potri.002G197200.0	68.1483349135035	3.00424	0.656622789027169	4.57529308258036	4.75553776078992e-06	6.2480875550939e-05	POPTR_0002s19830	0	AT1G02640.1
Potri.002G197400.0	27.1941760531749	-7.9178	1.70455856487202	-4.64507218588603	3.39957564963953e-06	4.63061716092621e-05	POPTR_0002s19850, fgenesh4_pg.C_LG_II001815	similar to BRCT domain-containing protein; [ co-ortholog (2of2) of At4g02110, ]	0
Potri.002G197800.0	840.218700135209	-1.25366	0.345912098735059	-3.62421279714306	0.000289842898380971	0.00218018371488805	POPTR_0002s19890, grail3.0050007501	similar to expressed protein in Arabidopsis thaliana; [ ortholog of At3g62580,]	0
Potri.002G200000.0	85.1064686322056	3.04256	0.904790834409567	3.36271836330755	0.000771790592766943	0.00490663696962505	POPTR_0002s20100, fgenesh4_pg.C_LG_II001790	similar to expressed protein in Arabidopsis thaliana; similar to putative mitochondrial carrier protein At2g47490 - Arabidopsis thaliana; similar to EMBL:AC002535; similar to expressed protein in Arabidopsis thaliana; similar to putative mitochondrial car	0
Potri.002G201500.0	595.51187840464	2.27611	0.350019801444993	6.50279658701474	7.88403731828876e-11	3.1390850508475e-09	POPTR_0002s20260, estExt_fgenesh4_pm.C_LG_II0870, Pt-ERS1.1, ETR1	similar to probable ethylene receptor - muskmelon. [ORG:Cucumis melo]; [ ortholog of CAA06723,BAA85818,CAD21848,T08050,BAA90552,At2g40940,T06537,]	AT2G40940.1;AT1G66340.1
Potri.002G202000.0	130.705157192026	1.72411	0.518644067847939	3.32425895201617	0.000886538356357201	0.00548730579563893	POPTR_0002s20310, eugene3.00021788	0	0
Potri.002G202700.0	516.270059429488	1.82808	0.375285828343536	4.87115408260518	1.1094827225022e-06	1.73256431430341e-05	POPTR_0002s20390, estExt_fgenesh4_pm.C_LG_II0863	similar to epoxide hydrolase; putative; similar to epoxide hydrolases from Glycine max GI:2764806; similar to Solanum tuberosum GI:407938; similar to alpha/beta fold family; [ co-ortholog (2of2) of At4g02340, ]	0
Potri.002G203500.0	183.715791708406	-3.22525	0.587479383671567	-5.48997748487336	4.01984981692673e-08	9.33383567387497e-07	0	0	AT4G02380.1
Potri.002G204300.0	702.893619457197	-2.06051	0.363302177330826	-5.67162655578492	1.41448050990766e-08	3.61179529996462e-07	POPTR_0002s20560, estExt_Genewise1_v1.C_LG_II0233	similar to small nuclear ribonucleoprotein D2; putative; similar to snRNP core protein D2; putative; similar to Sm protein D2; putative; similar to small nuclear ribonucleoprotein Sm D2 (snRNP core protein D2) (Sm-D2) (Mus musculus) SWISS-PROT:P43330; sim	0
Potri.002G204800.0	74.381086877711	-6.27839	1.10678996122917	-5.67261577701196	1.40633412617977e-08	3.59468841203049e-07	POPTR_0002s20620, grail3.0050002101	similar to NADH-ubiquinone oxidoreductase-related; weakly similar to NADH-ubiquinone oxidoreductase 15 kDa subunit (EC 1.6.5.3) (EC 1.6.99.3) (Complex 1-15 kDa) (CI-15 kDa) (Swiss-Prot:O43920) (Homo sapiens); [ co-ortholog (2of2) of At2g47690, At3g62790,	0
Potri.002G205300.0	240.117237729276	-1.75682	0.364767462203915	-4.81626357590759	1.46271286683277e-06	2.21862644544935e-05	POPTR_0002s20670	0	0
Potri.002G205400.0	636.075397938665	1.54757	0.332034670451855	4.66085996007223	3.14890927427691e-06	4.33913759952356e-05	POPTR_0002s20690, grail3.0050001501	similar to SPX (SYG1/Pho81/XPR1) domain-containing protein; similar to zinc finger (C3HC4-type RING finger) protein-related; weakly similar to tripartite motif protein TRIM13 (Mus musculus) GI:12407427; similar to gpStaf50 (Homo sapiens) GI:899300; [ co-o	AT1G02860.1
Potri.002G206300.0	31.1937744773351	3.86675	1.1538702142611	3.35111567610406	0.000804866737325936	0.0050766473949893	POPTR_0002s20780	0	AT1G02910.1
Potri.002G207300.0	30.3157046762085	-6.63744	1.64799386059451	-4.02758505478095	5.63526842729472e-05	0.000533364739337666	POPTR_0020s00230	0	AT5G66680.1
Potri.002G207400.0	49.4674618235687	-3.67868	1.05982806285916	-3.47101735920145	0.000518490479766603	0.00351484201085982	POPTR_0020s00240, fgenesh4_pm.C_LG_XIV000597, FML12	0	AT1G48910.1
Potri.002G208400.0	27886.5623514363	1.7485	0.30388031634307	5.75391692283956	8.71990209761015e-09	2.31706917235427e-07	POPTR_0020s00360, PtrGrx9, eugene3.00141546	glutaredoxin family protein; similar to Glutaredoxin (thioltransferase); [ co-ortholog (1of2) of At2g30540, ]	0
Potri.002G211400.0	464.790139006503	2.4008	0.481661511303774	4.98442046524734	6.21478027455919e-07	1.02937477280949e-05	0	0	0
Potri.002G211800.0	262.087170927687	1.56643	0.470065626121459	3.33236724046695	0.000861105438768384	0.00536329020461281	0	0	0
Potri.002G212300.0	10.6457011445874	-6.56251	2.06646699882775	-3.17571251141398	0.00149468998338945	0.00848425237315761	0	0	0
Potri.002G213200.0	681.874368970305	5.10332	0.477058343119094	10.6974739648551	1.04590595598309e-26	2.98684292832181e-24	POPTR_0002s22820, grail3.0034001101	0	0
Potri.002G213500.0	273.985117948634	1.96676	0.453921908714307	4.33281676714579	1.47213628064279e-05	0.000167315763460979	POPTR_0002s22790	0	AT2G47990.1
Potri.002G215800.0	2373.26893491338	1.85824	0.476013809318282	3.90375644441561	9.47110943316551e-05	0.000831927497992142	POPTR_0002s22470	0	0
Potri.002G217000.0	446.14732376805	1.09609	0.343594235757687	3.19006648203143	0.00142240068231947	0.00815402513895412	POPTR_0002s22320	0	0
Potri.002G217600.0	26.6178327288664	-6.41851	1.63616832393666	-3.92288840097998	8.74936848928314e-05	0.000775519301163894	0	0	0
Potri.002G219300.0	212.14326974685	-2.18157	0.40731349463532	-5.35599160009781	8.50884619297435e-08	1.81305560604157e-06	POPTR_0002s21860	0	0
Potri.002G220000.0	12.6705882491878	-6.81442	1.99093413621798	-3.42272597782248	0.00061996541444449	0.00409546416428433	0	0	0
Potri.002G223100.0	155.680268939684	3.52746	0.633970400621415	5.56408076510501	2.63537876952359e-08	6.3323003412779e-07	POPTR_0002s22040	0	0
Potri.002G224400.0	22.6462399656148	-6.21683	1.75814658242905	-3.53601556156841	0.00040621076447017	0.00287448204023395	POPTR_0002s21720, fgenesh4_pm.C_LG_II001000	armadillo/beta-catenin repeat family protein; weakly similar to CCLS 65 (Silene latifolia) GI:2570102; armadillo/beta-catenin repeat family protein; weakly similar to CCLS 65 (Silene lat; [ co-ortholog (2of2) of At2g05810, ]	0
Potri.002G224700.0	6737.34260661065	-1.13705	0.284424008989257	-3.99773166914266	6.39523883529322e-05	0.00059464711400771	POPTR_0002s21690, Pt-SUM1.1, eugene3.00002054	similar to Ubiquitin-like protein SMT3.; [ ortholog of At5g55160,At4g26840,]	AT5G55160.1
Potri.002G225800.0	399.270302294322	-1.77111	0.393078987300539	-4.50574703099592	6.61398440852513e-06	8.29083968868854e-05	POPTR_0002s21600	0	AT4G15410.1
Potri.002G226800.0	26.9750977289852	-4.17832	1.12379022618596	-3.71805914392042	0.000200759274130539	0.00159139716839702	POPTR_0002s21480, fgenesh4_pg.C_LG_II002056	similar to early-responsive to dehydration protein-related; similar to ERD protein-related; similar to ERD4 protein (early-responsive to dehydration stress) (Arabidopsis thaliana) GI:15375406; [ co-ortholog (2of2) of At3g21620, At4g15430, ]	0
Potri.002G226900.0	279.98413030778	-1.22437	0.372408730669739	-3.28770123775732	0.00101008969809803	0.00610303466664533	POPTR_0002s21470	0	0
Potri.002G228900.0	591.401902021271	1.34199	0.316189268682454	4.24426079199432	2.19315175625795e-05	0.000237000005821207	POPTR_0002s21280, fgenesh4_pm.C_LG_II001019	0	0
Potri.002G230600.0	828.207835880914	-2.11484	0.562808904324994	-3.75765909997851	0.000171510318256114	0.00138664948163786	POPTR_0002s23120	0	0
Potri.002G231900.0	81.0758128667697	-3.52279	0.938824444887447	-3.75234012815613	0.000175191553412163	0.00141273422412372	POPTR_0002s23290, Pt-PRN.2, estExt_fgenesh4_pm.C_LG_II1011	similar to Putative pirin-like protein At3g59260.; [ co-ortholog (2of2) of At3g59260, At2g43120, At3g59220, ]	0
Potri.002G234300.0	135.499728519255	4.74812	0.846735501170435	5.60755944272482	2.05199547598374e-08	5.04958790691025e-07	0	0	AT1G60710.1
Potri.002G235200.0	36.8526609265002	9.02379	1.47023457208582	6.1376549934837	8.37484959333419e-10	2.73780444929458e-08	POPTR_0002s23630, eugene3.00002400, Pt-PDS.2	similar to Phytoene dehydrogenase; similar to chloroplast precursor (EC 1.14.99.-) (Phytoene desaturase).; [ co-ortholog (2of2) of At4g14210, ]	AT4G14210.1
Potri.002G236200.0	633.815140347937	2.89643	0.482047895183371	6.00860018573041	1.87131965171126e-09	5.60760087275858e-08	POPTR_0002s23730, Pt-XTR7.2, estExt_Genewise1_v1.C_LG_II3807	similar to brassinosteroid-regulated protein. [ORG:Glycine max]; [ co-ortholog (1of2) of AAA81350, At3g23730, T07678, P35694, At4g14130, ]	AT3G23730.1
Potri.002G237200.0	235.545876773377	-1.30867	0.401347644012202	-3.26068471491562	0.00111143548751928	0.00663948417586358	POPTR_0002s23830, eugene3.00002422	0	0
Potri.002G237300.0	309.755189265503	4.76063	0.744091129175036	6.39791155406506	1.57516477921206e-10	5.87612146239093e-09	0	0	0
Potri.002G237500.0	451.372182149768	-1.77709	0.439563389907238	-4.04284748161322	5.28059717126657e-05	0.000504907656762702	POPTR_0002s23850, Pt-KUP3.2, estExt_fgenesh4_pg.C_LG_II2354	similar to potassium transporter (KUP3); similar to potassium transporter KUP3p (Arabidopsis thaliana) gi|6742169|gb|AAF19432|; similar to tiny root hair 1 protein (Arabidopsis thaliana) gi|11181958|emb|CAC16137|; KUP/HAK/KT Transporter family member; sim	AT3G02050.1
Potri.002G239500.0	252.773920071617	-1.67259	0.423366637767425	-3.95068585525131	7.79275557506348e-05	0.000701235104174039	POPTR_0002s24050, grail3.0021019701	similar to expressed protein in Arabidopsis thaliana; [ co-ortholog (2of3) of At3g07510, ]	0
Potri.002G240000.0	382.637361092314	-1.73969	0.376222311082997	-4.6241061739595	3.76217136233546e-06	5.06893424605339e-05	POPTR_0002s24100, gw1.II.380.1	0	AT5G48380.1
Potri.002G240500.0	28.4850713332509	-7.98484	1.67896303464101	-4.75581938946385	1.97643112922733e-06	2.88340759868779e-05	POPTR_0002s24160, fgenesh4_pg.C_LG_II002414	0	0
Potri.002G240800.0	33.1198395149314	-4.79752	1.0912957206316	-4.39616891756224	1.10178205344856e-05	0.000129856618206496	POPTR_0002s24190, fgenesh4_pg.C_LG_II002417	similar to Pantoate--beta-alanine ligase (EC 6.3.2.1) (Pantothenate synthetase) (Pantoate activating enzyme).; [ ortholog of At5g48840,]	AT5G48840.1
Potri.002G241900.0	964.560530215922	1.77447	0.316446760190494	5.60749755499671	2.05272911959683e-08	5.04958790691025e-07	0	0	AT3G24800.1
Potri.002G242200.0	66.5818849817746	-2.19783	0.553482544049293	-3.97091540191658	7.15970015026264e-05	0.000653500184545464	POPTR_0002s24370, estExt_fgenesh4_pg.C_LG_II2409	similar to BSD domain-containing protein; [ ortholog of At3g24820,]	0
Potri.002G242500.0	281.959475169335	-3.3707	0.541397336521879	-6.22592069029261	4.78736210190237e-10	1.62711369934014e-08	POPTR_0002s24400, eugene3.00002479	similar to cytochrome b5 isoform Cb5-C. [ORG:Vernicia fordii]; [ co-ortholog (2of3) of AAT84460, ]	AT2G32720.1
Potri.002G242600.0	2441.58308796819	-1.29275	0.284029318057553	-4.55148345323951	5.32689878089797e-06	6.86446059187812e-05	POPTR_0002s24410, Pt-RPL13.3, eugene3.00002480	similar to ribosomal protein L13a. [ORG:Lupinus luteus]; [ co-ortholog (1of2) of AAP80748, O49885, CAA11283, BAB33414, ]	0
Potri.002G243500.0	309.711687265045	-2.30388	0.338085665211981	-6.81449606570244	9.45947630961108e-12	4.55466451380402e-10	POPTR_0002s24500, Pt-EU3.2, grail3.0021023901	similar to Ni-binding urease accessory protein UreG. [ORG:Glycine max]; [ co-ortholog (1of2) of At2g34470, AAD44338, ]	AT2G34470.2
Potri.002G243800.0	296.935674776091	1.6499	0.451581027423818	3.65361191440733	0.000258577005854569	0.00197672175706362	POPTR_0002s24530, grail3.0021024401	zinc finger (C3HC4-type RING finger) family protein; similar to C3HC4 type (RING finger); [ ortholog of At3g07120,]	0
Potri.002G244400.0	176.224470453118	-2.37158	0.455429400130272	-5.20735663517314	1.91549726273611e-07	3.61630163318227e-06	0	0	0
Potri.002G244500.0	34.0103706498818	6.99734	1.64034576948038	4.26576940688716	1.99214458234607e-05	0.000217368608468986	POPTR_0002s24600, grail3.0021024901	similar to ubiquitin-associated (UBA)/TS-N domain-containing protein; weakly similar to SP|P45974|Ubiquitin carboxyl terminal-hydrolase 5 EC (3 1.2.15.{Homo) {sapiens} ; [ co-ortholog (3of3) of At1g04850, ]	0
Potri.002G244700.0	1219.25793145779	-1.18677	0.279018788528784	-4.25335502767959	2.10591294466802e-05	0.000228687221733063	POPTR_0002s24620, eugene3.00002505	similar to sterile alpha motif (SAM) domain-containing protein; [ co-ortholog (1of2) of At3g07170, At5g48680, ]	0
Potri.002G245600.0	506.079423950927	2.55349	0.626764867514718	4.07407657861222	4.6197279883496e-05	0.000449929995572504	POPTR_0002s24700	0	AT3G25110.1
Potri.002G246900.0	70.0873500086688	-5.1006	1.01056300365654	-5.04728139376056	4.48141073649348e-07	7.73736273441143e-06	POPTR_0002s24830, fgenesh4_pg.C_LG_II002483	0	0
Potri.002G247900.0	553.139046771748	-1.21786	0.342468823856349	-3.55612059123602	0.000376371370351449	0.00270180488193636	POPTR_0002s24930, eugene3.19440001, Pt-SGGN1.2	similar to beta-1; similar to 3-glucanase. [ORG:Salix gilgiana]; [ co-ortholog (1of2) of BAA89481, At3g07320, ]	0
Potri.002G248000.0	119.212202699166	1.84465	0.544718904727377	3.38641713573668	0.000708116581305375	0.00456348464059037	0	0	0
Potri.002G248200.0	3193.83277659248	-0.95228	0.270339856771927	-3.52253001043257	0.000427448643991181	0.00299744893027403	POPTR_0002s24960, eugene3.00002535	0	AT5G48580.1
Potri.002G249200.0	425.493840895917	2.43369	0.430584390099123	5.65205840693856	1.58537696926706e-08	3.98670959528747e-07	POPTR_0002s25070, eugene3.00002546, Pt-AIR12.1	similar to isolated from differential screening of a cDNA library from auxin-treated root culture. sequence does not show homology to any known proteins and is predicted to be extracellular.; similar to auxin-responsive protein; similar to auxin-induced p	AT3G07390.1
Potri.002G250000.0	778.860725120565	4.1175	0.460538297715547	8.94063537875499	3.86939108749464e-19	5.49342980393167e-17	POPTR_0002s25150, estExt_Genewise1_v1.C_LG_II0071	0	0
Potri.002G250400.0	164.854031466472	3.88535	0.649759187892947	5.9796775804021	2.23579707577202e-09	6.59719457809453e-08	POPTR_0002s25190, eugene3.00002557	similar to expressed protein in Arabidopsis thaliana; similar to COG2135; weakly similar to NF-M protein (GI:205688) (Rattus norvegicus); [ ortholog of At2g26470,]	0
Potri.002G250800.0	501.134970402704	2.69086	0.766381385836493	3.51112472566214	0.000446214986933881	0.00310364259528899	POPTR_0002s25220, fgenesh4_pg.C_LG_II002516	0	0
Potri.002G251000.0	2215.99442260631	-1.37672	0.291273797719921	-4.72653921817648	2.28378699954453e-06	3.2590860427159e-05	POPTR_0002s25240, estExt_fgenesh4_pg.C_LG_II2492	0	AT5G48485.1
Potri.002G251700.0	147.198160325954	2.5522	0.584119591047938	4.36930270981429	1.24643889343019e-05	0.000144776878481875	POPTR_0002s25300, Pt-TMKL1.1, eugene3.00002566	similar to Putative kinase-like protein TMKL1 precursor.; [ ortholog of At3g24660,]	AT3G24660.1
Potri.002G253800.0	4952.84570311347	2.09359	0.584047617345157	3.58461955262508	0.000337569911364806	0.00247256027354322	POPTR_0002s25510, estExt_Genewise1_v1.C_LG_II4195, Pt-PSAE1.1	similar to Photosystem I reaction center subunit IV A; similar to chloroplast precursor (PSI-E A).; [ ortholog of At2g20260,At4g28750,]	AT2G20260.1
Potri.002G254800.0	290.432447044022	3.89327	0.526787589962661	7.39059106654351	1.46177543242421e-13	9.68883434831826e-12	POPTR_0002s25610, estExt_fgenesh4_pg.C_LG_II2525	similar to expressed protein in Arabidopsis thaliana; [ ortholog of At3g04300,]	0
Potri.002G255700.0	20.2793104646843	-7.49244	1.8238861405789	-4.10795133060727	3.99184192650173e-05	0.000395601566270186	POPTR_0002s25700, fgenesh4_pg.C_LG_II002559	similar to MADS-box protein (AGL47); [ co-ortholog (1of3) of At5g55690, ]	0
Potri.002G255800.0	1090.54241161563	-1.83322	0.354092300772002	-5.17724912109387	2.25181445525584e-07	4.19702401656649e-06	POPTR_0002s25710	0	AT1G04120.1
Potri.002G256000.0	41.5841396431607	7.33939	1.28479798328173	5.71248577227079	1.11337727611133e-08	2.896529678009e-07	POPTR_0002s25730, eugene3.00002605	similar to expressed protein in Arabidopsis thaliana; [ co-ortholog (2of2) of At1g08390, ]	0
Potri.002G256900.0	39.460262756954	3.79227	0.853633614345133	4.44250440623536	8.89178119448427e-06	0.000107449564093853	POPTR_0002s25870, eugene3.00002619	0	0
Potri.002G257600.0	438.019248604622	-1.99927	0.466081828469543	-4.28952484853382	1.79055780214857e-05	0.000198069495077388	POPTR_0002s25940, estExt_fgenesh4_pg.C_LG_II2562	0	0
Potri.002G259200.0	1221.4946794574	2.50657	0.525827873715583	4.76690711541042	1.87075501157744e-06	2.74698039377314e-05	POPTR_0002s26090, estExt_fgenesh4_pg.C_LG_II2575	0	AT3G07880.1
Potri.002G260100.0	1424.40795768538	-1.46827	0.418294154226972	-3.51012714291492	0.000447892474187859	0.00311095569505098	POPTR_0002s26170, fgenesh4_pg.C_LG_II002610	0	0
Potri.002G261000.0	163.562901457431	-1.61393	0.450650081953078	-3.58133779160837	0.000341839345637902	0.00249794074775696	POPTR_0002s26250, eugene3.00002664	SEC14 cytosolic factor family protein; phosphoglyceride transfer family protein; similar to polyphosphoinositide binding protein Ssh1p (GI:2739044) {{Glycine max}}; similar to SEC14 cytosolic factor (Phosphatidylinositol/phosphatidylcholine transfer prote	0
Potri.002G261400.0	62.1858290333242	-3.42628	0.786338177845354	-4.35726357277787	1.31698637091995e-05	0.000151905879227049	0	0	0
Potri.002G263300.0	50.4803369729181	-4.30016	0.790002329544275	-5.44322054900389	5.23257945092852e-08	1.18077598963051e-06	POPTR_0002s26410	0	0
Potri.002G263500.0	17.3289552968862	-7.26819	2.07608696715322	-3.5009100850197	0.000463672254522982	0.00320621685600431	POPTR_0002s26420	0	0
Potri.002G263800.0	12.8816194295465	5.59959	1.54286406637516	3.62934785736114	0.000284138137442225	0.00214311233295449	POPTR_0002s26640, eugene3.17460001, CYP721A2v2	0	AT1G75130.1
Potri.003G000900.0	68.919731037452	2.51866	0.702313984119668	3.58622441754508	0.000335500261627181	0.00245885073750068	POPTR_0003s00880, estExt_fgenesh4_pm.C_1500002	mitotic checkpoint family protein; similar to mitotic checkpoint protein isoform MAD1a (Homo sapiens) GI:4580767; [ co-ortholog (1of2) of At5g49880, ]	0
Potri.003G001000.0	1423.23315654721	1.23315	0.281755027892164	4.37668333869724	1.20498838693859e-05	0.000140884406934067	POPTR_0003s00890, Pt-ARF1.11, estExt_fgenesh4_pg.C_1500013	similar to Auxin response factor 1.; [ co-ortholog (2of2) of At1g59750, ]	AT1G59750.4
Potri.003G003400.0	179.771834734939	2.05301	0.588486389500999	3.48862553908943	0.000485510775934509	0.00333679536046829	POPTR_0022s00280, eugene3.01500034	similar to expressed protein in Arabidopsis thaliana; similar to DUF608; [ co-ortholog (2of2) of At5g49900, ]	0
Potri.003G003500.0	754.359153925426	1.0239	0.3186819338067	3.21292279026678	0.00131391605846786	0.00762894238668705	POPTR_0022s00300, gw1.150.89.1	similar to expressed protein in Arabidopsis thaliana; similar to expressed protein in Arabidopsis thaliana; [ co-ortholog (1of2) of At1g57680, ]	0
Potri.003G004200.0	31.6340206884074	-8.13624	1.66871492897254	-4.87574973867325	1.08395962089597e-06	1.69804393323835e-05	POPTR_0022s00360, eugene3.01500041	0	;AT1G76680.1
Potri.003G004600.0	23.5707473353849	-7.71192	1.77227997912508	-4.35141325424944	1.35262835690427e-05	0.000155455174449813	POPTR_0022s00400	0	AT1G76680.1
Potri.003G005800.0	9.39233419411119	7.0524	1.98416199234041	3.55434569850948	0.00037892078576248	0.00271348258501376	POPTR_0022s00470, eugene3.01500050	similar to amine oxidase family; similar to carotenoid isomerase (Lycopersicon esculentum) GI:19550437; similar to phytoene dehydrogenase (PDH1) GI:433144 from (Cercospora nicotianae); similar to flavin-containing; [ ortholog of At1g57770,]	0
Potri.003G006200.0	46.9174080689459	-3.56168	0.933680591680898	-3.8146662676841	0.000136367097659695	0.00113922008788	POPTR_0022s00520	0	0
Potri.003G007700.0	700.29643188401	2.50541	0.381047196697493	6.57506507607009	4.86318936111618e-11	2.02388508671577e-09	0	0	AT1G61580.1;AT1G43170.4
Potri.003G007900.0	10.0323689020379	6.15944	1.81989606460789	3.38450128984425	0.000713076839178357	0.00458973939621406	POPTR_0436s00200	0	AT4G37370.1
Potri.003G011400.0	244.154552461237	-2.4825	0.401056715268167	-6.18990120478583	6.0201935170391e-10	2.01851157801399e-08	0	0	0
Potri.003G014000.0	63.642746196629	-6.66174	1.21356444569422	-5.48940119294069	4.03298644489251e-08	9.34697278202933e-07	POPTR_0003s02140	0	0
Potri.003G015200.0	10763.7500764766	1.98181	0.593151691789144	3.34115346741002	0.000834310927365297	0.00523445833090677	POPTR_0003s01090, Pt-PETF.4, grail3.0067001301	similar to ferredoxin I. [ORG:Arachis hypogaea]; [ co-ortholog (2of4) of 1503271A, P09911, AAA33665, ]	AT1G60950.1
Potri.003G015300.0	1901.61790008453	1.30626	0.277257961923452	4.71134487014898	2.46087385066991e-06	3.48378409230165e-05	POPTR_0003s01100	0	AT1G10950.1
Potri.003G015600.0	16.4913672332178	6.88933	1.73548833107176	3.96967623213103	7.19703593515209e-05	0.000656425689459815	0	0	AT1G60940.1
Potri.003G015900.0	71.6983747891396	8.10433	1.22668840627505	6.60667494945439	3.93047725270335e-11	1.67500355649082e-09	0	0	0
Potri.003G016000.0	16.1700666030162	6.85455	1.65681085461278	4.13719729636549	3.51573796351696e-05	0.000356379068558053	0	0	0
Potri.003G016100.0	11.9441556231474	7.39951	1.84229446598689	4.01646492721206	5.90776514077418e-05	0.000554299187773922	0	0	0
Potri.003G016500.0	40.4477406761008	9.15855	1.43115184806257	6.39942321237015	1.55964991565847e-10	5.83576839676728e-09	0	0	0
Potri.003G017500.0	11.3798759822507	5.41202	1.58730228652149	3.40956854320391	0.000650657253997674	0.00426082748433638	POPTR_0003s01160, eugene3.00030038	similar to DNA helicase; putative; similar to strong similarity to DNA Helicase recQl4B (Arabidopsis thaliana) GI:11121451; [ co-ortholog (1of2) of At1g60930, At1g10930, ]	AT1G10930.1
Potri.003G017600.0	31.0900589999574	8.77978	1.47943237639346	5.93455897244129	2.94636416630632e-09	8.50202296305231e-08	POPTR_0003s01170	0	0
Potri.003G018100.0	190.958489526741	9.53656	1.12503966873982	8.47664394885535	2.31782908607953e-17	2.75533318869119e-15	POPTR_0003s01220	0	0
Potri.003G020200.0	1006.58988266374	-1.57415	0.46957448777488	-3.35230050020024	0.000801429784431405	0.00506010749534899	POPTR_0003s01440	0	0
Potri.003G020400.0	1431.08464314066	1.88215	0.563773013481522	3.33848998998784	0.000842350652607117	0.0052782350476731	POPTR_0003s01450	0	AT1G15820.1
Potri.003G023200.0	141.071981830856	1.9733	0.469207563557629	4.20559648250586	2.60394470840608e-05	0.000274596800850379	0	0	0
Potri.003G024200.0	1002.86042521244	2.90643	0.642155503629585	4.52605838284512	6.00939845711872e-06	7.63700791136136e-05	POPTR_0003s01880	0	AT1G60500.1
Potri.003G024600.0	200.483406743744	5.49699	0.770528181006545	7.13405301059801	9.74557693215746e-13	5.56618066389545e-11	POPTR_0003s01920	0	AT1G60500.1
Potri.003G025200.0	299.210005510376	-3.4606	0.39684636051754	-8.72023925887184	2.77614535594967e-18	3.74855061785703e-16	0	0	0
Potri.003G025500.0	235.3431069946	-2.3826	0.488354208260545	-4.87883144203336	1.0671621395662e-06	1.67723771882425e-05	POPTR_0003s02000	0	0
Potri.003G026500.0	221.438623475009	3.63003	0.384628098745043	9.43777296237101	3.80786368615196e-21	7.16714949109434e-19	0	0	0
Potri.003G026700.0	162.326925993853	-3.68806	0.569452016092203	-6.47651295329583	9.38665619025412e-11	3.68422548257289e-09	0	0	0
Potri.003G026800.0	222.090263254142	2.58781	0.460302871709193	5.62196731684822	1.88794988717036e-08	4.70001151771018e-07	0	0	AT1G78680.1
Potri.003G027000.0	11.3354740076429	-6.65592	1.95207213089173	-3.40966962805875	0.000650416163327535	0.00426067153094635	POPTR_0027s00480, fgenesh4_pg.C_LG_III000148	0	0
Potri.003G028200.0	85.9103728590338	6.3668	0.731695329610465	8.7014311044495	3.27724725335795e-18	4.35418224650686e-16	POPTR_0027s00350	0	AT1G58190.2
Potri.003G029500.0	30.9714941617284	-8.10575	1.70877439197667	-4.74360302779043	2.09950086562981e-06	3.03974935935737e-05	0	0	AT3G22380.2
Potri.003G030300.0	1785.46092786052	1.3854	0.265194846025092	5.22409335105549	1.75010477304326e-07	3.35245590487739e-06	POPTR_0003s02440, estExt_fgenesh4_pg.C_440021	calcium-binding EF hand family protein; similar to Calcineurin B subunit (Protein phosphatase 2B regulatory subunit) (Calcineurin regulatory subunit) SP:P42322 from (Naegleria gruberi); [ ortholog of At3g18430,]	0
Potri.003G030700.0	26.2668814678188	-7.86806	1.73883134248547	-4.52491275707848	6.04204246971371e-06	7.67064615023185e-05	POPTR_0003s02480	0	AT3G52820.1
Potri.003G031000.0	259.694853398433	1.73592	0.486501751209185	3.56816840600292	0.000359485432430453	0.00259936425166898	POPTR_0003s02530	0	0
Potri.003G032100.0	302.764056606828	2.40517	0.440091761749943	5.46515006094383	4.62515367258655e-08	1.05617594664901e-06	POPTR_0003s02650	0	0
Potri.003G032300.0	480.693556713092	1.17554	0.319172061103148	3.68310562194473	0.000230409634214572	0.00179003357162634	POPTR_0003s02680, estExt_Genewise1_v1.C_440111, ETR4, Pt-ETR1.2	similar to probable ethylene receptor [imported] - netted muskmelon. [ORG:Cucumis melo var. reticulatus]; [ co-ortholog (1of2) of T51619, At1g66340, T16992, O81122, ]	AT1G66340.1
Potri.003G032600.0	12.5250062194197	7.47031	1.93267974570735	3.86526209066906	0.000110969971890049	0.000955318417050681	POPTR_0003s02710	0	0
Potri.003G032800.0	15.7485641529425	-7.12809	2.10317527710888	-3.38920406808817	0.000700958238838417	0.00453287544090069	POPTR_0003s02730, Pt-PLD1.1, fgenesh4_pm.C_scaffold_44000016	similar to phospholipase D. [ORG:Ricinus communis]; [ co-ortholog (1of2) of T11695, Q41142, AAB37305, O04865, AAB51392, At1g52570, AAB04095, T10171, At3g15730, ]	AT3G15730.1
Potri.003G033600.0	1273.69015432123	-1.28703	0.39237095824439	-3.28013634113871	0.00103756931784504	0.00624534774859647	0	0	0
Potri.003G034600.0	73.2539393727853	3.83205	0.689420387983387	5.55836075234888	2.72320085935814e-08	6.51183112134292e-07	POPTR_0003s02940, gw1.44.174.1	similar to expressed protein in Arabidopsis thaliana; [ co-ortholog (1of3) of At1g73010, At1g17710, ]	0
Potri.003G036200.0	17.0824509991877	7.91765	1.75319426249222	4.51612651687258	6.29810449709124e-06	7.95507911694112e-05	0	0	AT2G19480.3
Potri.003G037100.0	205.02853635933	-2.37913	0.562326712825346	-4.23086365058995	2.32795759160225e-05	0.00024919477106143	0	0	0
Potri.003G037900.0	545.08414726248	1.08567	0.324617035099527	3.34446026390833	0.000824428387136519	0.00518555019706502	0	0	0
Potri.003G038900.0	585.040920405689	-1.44856	0.447606193105133	-3.23623179565889	0.00121118986998985	0.00713249877219666	POPTR_0003s03120	0	0
Potri.003G039400.0	376.509599462542	1.30036	0.354792795389647	3.66512524507496	0.000247217570423455	0.00190394312993513	0	0	0
Potri.003G040400.0	44.6858582175495	7.40957	1.38049724371373	5.36731800306023	7.99160817888452e-08	1.71017661674751e-06	0	0	AT2G19480.1
Potri.003G040700.0	117.696460871	6.52567	0.90060197827044	7.24590236178325	4.29569497482533e-13	2.60945089607666e-11	POPTR_0003s04350	0	AT2G19480.3
Potri.003G040800.0	55.6889899039977	2.38814	0.604841904610934	3.9483639666215	7.8687108591382e-05	0.000706790026374868	0	0	AT1G17650.1
Potri.003G041400.0	260.141502602433	-11.175	1.49964911466528	-7.45176594057799	9.20990154788538e-14	6.28626384497836e-12	POPTR_0003s04290	0	AT1G74170.1;AT2G25470.1
Potri.003G042000.0	66.5088470905907	-7.77103	1.51875367915285	-5.11671822089024	3.10897544889604e-07	5.60134119128514e-06	POPTR_0019s02850	0	0
Potri.003G043200.0	806.152558769733	-1.12221	0.345992828986441	-3.24343976436223	0.00118095778667814	0.00698260262018524	POPTR_0003s04200, estExt_Genewise1_v1.C_440312	clathrin adaptor complex small chain family protein; [ ortholog of At1g60970,]	0
Potri.003G043300.0	362.675153867234	1.58167	0.383363112892062	4.12578080894079	3.69479046310258e-05	0.000371197206048458	POPTR_0003s04180, Pt-ALA5.2, eugene3.00440139	similar to Potential phospholipid-transporting ATPase 5 (EC 3.6.3.1) (Aminophospholipid flippase 5).; [ co-ortholog (1of2) of At1g72700, At1g17500, ]	0
Potri.003G043500.0	957.653161150277	1.55933	0.375152414508394	4.15652545127786	3.2312419007607e-05	0.000331599359869473	POPTR_0003s04170, gw1.III.2302.1	0	AT4G26100.1;AT1G72710.1
Potri.003G043600.0	550.660098445597	-8.50955	0.725725627645144	-11.7255781620844	9.42552864312219e-32	4.18173677032805e-29	POPTR_0003s04160, eugene3.00030164	0	0
Potri.003G044100.0	213.63586821651	-1.58953	0.450239586764429	-3.53040793942039	0.000414919382431121	0.00292610617556094	POPTR_0003s04130, Pt-ATTIM23.1, fgenesh4_pg.C_LG_III000193	similar to TRANSLOCASE OF INNER MITOCHONDRIAL MEMBRANE 23; [ co-ortholog (2of2) of At1g17530, ]	AT1G17530.1
Potri.003G045800.0	28.0250042234659	-7.95963	1.67519795238598	-4.75145454290742	2.01958565004999e-06	2.93430441377146e-05	POPTR_0003s03950, fgenesh4_pg.C_LG_III000208	0	0
Potri.003G046100.0	879.212125637873	-1.65088	0.414168002853589	-3.9860089632959	6.7193974501159e-05	0.000620146469718164	POPTR_0003s03730, eugene3.00030190	0	0
Potri.003G047200.0	28.5477255225869	-7.98642	1.66566703834362	-4.79472810470409	1.62895616115187e-06	2.43803709782038e-05	POPTR_0032s00230	0	AT1G52080.1
Potri.003G047700.0	183.830210420848	-7.21833	0.823072706002378	-8.7699817145196	1.78695303362929e-18	2.43938725936921e-16	POPTR_0003s04610, Pt-PRO1.2, estExt_fgenesh4_pm.C_LG_III0133	similar to Profilin 3 (Pollen allergen Hev b 8.0201). [ORG:Hevea brasiliensis]; [ co-ortholog (1of2) of O65809, AAD29413, CAA75312, AAK01235, AAA16522, At5g56600, Q8GT39, AAD29414, CAD37201, CAA73720, T10769, CAB51914, O82572, AAD29411, Q9XF42, Q9LEI8, P4	AT5G56600.1
Potri.003G048200.0	180.407790964565	-4.78156	0.505628791132274	-9.45666495125555	3.17921500573945e-21	6.07596898596898e-19	POPTR_0003s04660	0	0
Potri.003G048300.0	170.021329799168	-3.32264	0.689854270504268	-4.81643310264513	1.46147130646673e-06	2.21809741045607e-05	POPTR_0003s04670, estExt_fgenesh4_pm.C_LG_III0132	similar to expressed protein in Arabidopsis thaliana; [ co-ortholog (1of2) of At1g33490, At4g10140, ]	0
Potri.003G049100.0	72.1945621824351	-7.87553	1.5108398934014	-5.21268448841954	1.8612731072612e-07	3.53272195186436e-06	0	0	0
Potri.003G049300.0	12.1374418424961	-6.75203	1.96511299022919	-3.43595125878027	0.000590477193705335	0.0039204719074316	POPTR_0003s04770, estExt_Genewise1_v1.C_LG_III0888	similar to malate oxidoreductase; putative; similar to malate oxidoreductase (NADP-dependent malic enzyme) GB:P34105 (Populus balsamifera subsp. trichocarpa); [ co-ortholog (2of2) of At1g79750, ]	AT1G79750.1
Potri.003G050400.0	55.5077251396974	-7.51006	1.53775296893657	-4.88378906861053	1.04066399295426e-06	1.63952421718127e-05	POPTR_0003s04890, eugene3.00030390	integral membrane family protein; similar to At2g38480; similar to At1g45222 and others share this domain structure; similar to distantly related to GP|14; [ co-ortholog (2of2) of At3g16300, ]	0
Potri.003G051000.0	142.462168980629	2.39888	0.498900404033373	4.80834071042415	1.52188224482861e-06	2.30134901842768e-05	POPTR_0003s04940	0	0
Potri.003G051300.0	298.413275716914	-2.12675	0.405297689305829	-5.24737725214518	1.54279773624734e-07	3.0016295816026e-06	POPTR_0003s04980, Pt-PAP2.3, estExt_Genewise1_v1.C_LG_III0268	similar to Auxin-responsive protein IAA27 (Indoleacetic acid-induced protein 27) (Auxin-induced protein 27) (Phytochrome-associated protein 2).; [ co-ortholog (1of2) of At4g29080, ]	AT4G29080.1
Potri.003G051400.0	439.248319348959	-1.39625	0.333268236190537	-4.1895661677072	2.79488278454855e-05	0.000292497315847131	POPTR_0003s04990	0	0
Potri.003G051700.0	265.381488899958	1.73361	0.436989196125768	3.96715914959225	7.27344253128553e-05	0.000661721573098724	POPTR_0003s05020, fgenesh4_pg.C_LG_III000417	isochorismatase hydrolase family protein; similar to low similarity to SP|P32400 N-carbamoylsarcosine amidase (EC 3.5.1.59) (N-carbamoylsarcosine amidohydrolase) {Arthrobacter sp}; [ co-ortholog (1of2) of At3g16190, ]	0
Potri.003G051900.0	636.229920371019	-2.3869	0.446359704815743	-5.34748435830347	8.91851163037811e-08	1.882586418494e-06	POPTR_0003s05040, eugene3.00030372, fgenesh4_pg.C_LG_III000415	thioesterase family protein; [ co-ortholog (2of2) of At3g16175, ]	0
Potri.003G052700.0	620.19293804456	-1.2896	0.310868302060308	-4.148365095402	3.34858077224261e-05	0.000341665253742783	POPTR_0003s05150, estExt_fgenesh4_kg.C_LG_III0012, POPTR_0003s05140	oxidoreductase family protein; similar to NAD binding domain; similar to glyoxylate reductase from Thermococcus litoralis (gi:13515409); [ ortholog of At1g79870,]	0
Potri.003G052800.0	8275.3604841794	1.74858	0.477679676334506	3.66056306605059	0.000251661599460839	0.00193576855684351	POPTR_0003s05160, estExt_fgenesh4_pm.C_LG_III0116	similar to dynein light chain; putative; similar to SP|O02414|Dynein light chain LC6 ; similar to flagellar outer arm {Anthocidaris crassispina}; [ ortholog of At3g16120,At1g52250,]	AT1G52240.2
Potri.003G052900.0	355.948373463486	-1.134	0.321865300221211	-3.52320674993837	0.000426358625702562	0.00299149394396503	POPTR_0003s05170, estExt_fgenesh4_pm.C_LG_III0115	similar to hypothetical protein; [ co-ortholog (1of2) of At3g24600, ]	0
Potri.003G055800.0	2187.96130842437	-1.15646	0.276138932599966	-4.1879471088517	2.81489093792219e-05	0.000294095733190398	POPTR_0003s05450, Pt-HSP91.3, estExt_fgenesh4_pm.C_LG_III0105	similar to heat shock protein 70; putative; similar to HSP70; putative; similar to heat-shock proteins GB:CAA94389; similar to GB:AAD55461 (Arabidopsis thaliana); similar to heat shock protein 70; putative; similar to HSP70; putative; [ co-ortholog (2of3)	AT1G79930.1;AT1G79930.2;
Potri.003G058900.0	942.776879504061	-1.52701	0.329103589713876	-4.63991920242692	3.48545424943779e-06	4.73979807483754e-05	POPTR_0003s05760, estExt_fgenesh4_pg.C_LG_III0338, PtrAATP2, Pt-AATP1.2	similar to Chloroplast ADP; similar to ATP carrier protein 2; similar to chloroplast precursor (ADP/ATP translocase 2) (Adenine nucleotide translocase 2).; [ co-ortholog (1of2) of At1g80300, At1g15500, ]	AT1G80300.1
Potri.003G059900.0	52.7684644056663	-3.01252	0.836494112713039	-3.60135904663443	0.000316558036355818	0.00234983101680917	POPTR_0003s05860, grail3.0037007101	similar to expressed protein in Arabidopsis thaliana; [ co-ortholog (2of2) of At1g52720, ]	0
Potri.003G061700.0	23.0097365701398	8.34687	1.60501627591764	5.20048892788757	1.98764960268045e-07	3.73831600140771e-06	POPTR_0003s06020	0	AT5G57190.1;AT4G25970.1
Potri.003G062200.0	100.795077702273	2.91322	0.779787851132782	3.73591597031749	0.000187033122079123	0.00149560280594007	POPTR_0003s06070	0	0
Potri.003G062400.0	182.131462375974	-3.98444	0.484064785395906	-8.23121779050335	1.85319679955935e-16	1.92647173577624e-14	POPTR_0003s06090, gw1.III.803.1	lactoylglutathione lyase family protein; glyoxalase 1 family protein; contains glyoxalase family protein; [ co-ortholog (2of2) of At1g80160, ]	0
Potri.003G064600.0	41.0341429108335	-3.33538	0.811731910715212	-4.10896339586979	3.97439057850618e-05	0.00039434398531544	POPTR_0003s06320, eugene3.13810002, MYB171	0	AT5G14750.1
Potri.003G065400.0	11.1783419371583	7.30173	1.95771364436184	3.7297248011065	0.000191689018775854	0.00152791583942448	POPTR_0003s06380	0	0
Potri.003G065500.0	254.575232504935	-1.13613	0.338469436308164	-3.35668166768646	0.000788838786002787	0.00499966827506103	POPTR_0003s06390, eugene3.00030247	zinc finger (C3HC4-type RING finger) family protein; similar to C3HC4 type (RING finger); [ co-ortholog (1of2) of At1g54150, ]	0
Potri.003G066000.0	479.242667131444	1.02501	0.30737267036057	3.33475706318154	0.000853739494823693	0.0053307760112829	POPTR_0003s06420, estExt_fgenesh4_pg.C_LG_III0273, Pt-RSH2.4	similar to RELA/SPOT HOMOLOG 3; [ co-ortholog (1of4) of At1g54130, At3g14050, ]	AT1G54130.1
Potri.003G066800.0	298.884522395517	-3.38643	0.90576425679561	-3.73875733007974	0.000184932132635973	0.0014802315835505	POPTR_0003s06510	0	AT5G07990.1
Potri.003G067800.0	253.773057006254	1.66378	0.436208317562596	3.81419274872234	0.000136628803146203	0.00114063931927669	POPTR_0003s06580, estExt_Genewise1_v1.C_LG_III1526	similar to hypothetical protein; [ co-ortholog (2of2) of At1g72510, At2g09970, ]	0
Potri.003G069400.0	199.758687437603	-3.12878	0.594851544279372	-5.25977193230949	1.4423418261121e-07	2.82833328095935e-06	POPTR_0003s06710, gw1.III.1066.1	similar to (S)-2-hydroxy-acid oxidase; similar to peroxisomal; putative; similar to glycolate oxidase; putative; similar to short chain alpha-hydroxy acid oxidase; putative; similar to (S)-2-hydroxy-acid oxidase; similar to peroxisomal (Glycolate oxidase;	0
Potri.003G070500.0	17.2125943710456	7.92453	2.09148329947	3.78895272130402	0.000151283698794713	0.00124623458108575	POPTR_0003s06820, estExt_fgenesh4_pg.C_LG_III0496	similar to dormancy/auxin associated protein-related; [ ortholog of At1g54070,]	0
Potri.003G071000.0	39.5404486691138	4.50697	1.27776049173169	3.52723943573024	0.000419916842826492	0.00295547704249977	POPTR_0630s00200, gw1.III.1026.1	similar to auxin-responsive protein-related; similar to auxin-induced protein TGSAUR21 (GI:10185818) Tulipa gesneriana); [ co-ortholog (1of2) of At1g72430, At1g17345, At5g20820, ]	0
Potri.003G071100.0	91.9477804881049	4.08665	1.04004945318657	3.92928381289526	8.51992346331436e-05	0.000758972744517911	POPTR_0003s06870, estExt_Genewise1_v1.C_LG_III1704	similar to 17.4 kDa class III heat shock protein (HSP17.4-CIII); similar to identified as class CIII in Scharf; similar to K-D.; similar to et al; similar to Cell Stress & Chaperones (2001) 6: 225-237.; [ ortholog of At1g54050,]	0
Potri.003G071700.0	3387.17098565013	-1.3046	0.348895807904847	-3.73922917580733	0.000184585390680966	0.00147840877868104	POPTR_0003s06930, ERF39, estExt_Genewise1_v1.C_LG_III1021, Pt-ERF1.4	similar to transcription factor EREBP-like protein. [ORG:Cicer arietinum]; [ co-ortholog (1of2) of AAQ10777, CAD56217, At3g14230, At1g53910, CAE54591, CAD21849, ]	AT1G53910.1;AT1G53910.3
Potri.003G072200.0	364.441534327089	-3.80701	0.843300170467694	-4.51441996585282	6.34902928116863e-06	8.01125609398856e-05	POPTR_0003s06980	0	0
Potri.003G072600.0	175.790685743911	-2.04016	0.513901870936744	-3.9699458196983	7.18889770809713e-05	0.000655924214313893	POPTR_0003s07020	0	AT1G72330.1
Potri.003G072700.0	109.573837930094	-3.50709	0.666252856494272	-5.26390334060389	1.41028615986595e-07	2.77423275074185e-06	POPTR_0003s07030, Pt-MPE3.1, fgenesh4_pm.C_LG_III000147	similar to pectinesterase. [ORG:Phaseolus vulgaris]; [ ortholog of At1g53840,S53105,Q43111,CAA59482,S25172,CAA48169,At3g14300,]	AT1G53840.1
Potri.003G072900.0	41.4410593218428	-8.52437	1.61774870913263	-5.26928092956344	1.36959217535943e-07	2.7070419726973e-06	POPTR_0003s07050	0	AT1G68840.1
Potri.003G073100.0	117.675571615456	1.66235	0.504184644019466	3.29711114531556	0.000976848364335049	0.00593393584643137	POPTR_0003s07070, estExt_fgenesh4_pm.C_LG_III0148	similar to ubiquitin-conjugating enzyme; putative; similar to ubiquitin conjugating enzyme 6 from (Homo sapiens) GI:14029267; similar to (Mus musculus) GI:14029263; [ co-ortholog (2of2) of At1g17280, At5g50430, ]	AT1G17280.1
Potri.003G073800.0	25.9965974368829	-7.85256	1.66485415129495	-4.7166646841151	2.39742322568345e-06	3.40365600240602e-05	POPTR_0003s07140, fgenesh4_pg.C_LG_III000532	lipase class 3 family protein; similar to low similarity to Chain A; similar to Lipase Ii From Rhizopus Niveus GI:1942798; [ co-ortholog (1of2) of At3g14360, ]	0
Potri.003G075100.0	19.0840771036875	6.20442	1.58260968566035	3.92037010104703	8.84130828466293e-05	0.000783109819367025	0	0	0
Potri.003G076000.0	79.2461546568362	5.03338	0.623379073055879	8.07434796927288	6.78381642821136e-16	6.29594936348925e-14	POPTR_0003s07360, fgenesh4_pm.C_LG_III000165	0	AT4G25200.1
Potri.003G076700.0	47.5140647955246	-8.72256	1.63059554133624	-5.34930633306441	8.82919856651431e-08	1.86690585859615e-06	POPTR_0003s07430, eugene3.00030502	0	0
Potri.003G076800.0	387.684885955188	-5.416	0.597567310536868	-9.06342044874021	1.26422614353912e-19	1.9152255205018e-17	POPTR_0003s07450, POPTR_0003s07440	0	0
Potri.003G078700.0	463.39459639036	-2.45636	0.482729486897148	-5.08847627466489	3.60951928086841e-07	6.38735801518345e-06	POPTR_0003s07630, Pt-RPL15.4, grail3.0096009401	similar to 60S ribosomal protein L15. [ORG:Quercus suber]; [ co-ortholog (2of4) of O82712, ]	0
Potri.003G079200.0	104.926014112491	-2.10136	0.577755426700281	-3.63711293575053	0.000275711063828617	0.00209062898839211	POPTR_0003s07690, grail3.0096010101, Pt-ACX1.1	similar to acyl-CoA oxidase. [ORG:Glycine max]; [ co-ortholog (2of2) of AAL01888, AAL01887, At2g35690, At4g16760, ]	AT4G16760.1
Potri.003G079600.0	192.746020836532	-2.58452	0.424621478304368	-6.08663738925392	1.15306714362645e-09	3.64477775870218e-08	POPTR_0003s07740, estExt_fgenesh4_pm.C_LG_III0184	0	0
Potri.003G081200.0	240.567243873142	-2.63979	0.561007736671807	-4.70543562456414	2.53324435496257e-06	3.58011695102645e-05	POPTR_0003s07910	0	AT4G17500.1
Potri.003G081900.0	957.088836333053	2.11865	0.424586747023978	4.98990766346328	6.04081611015943e-07	1.00487576133339e-05	POPTR_0003s07980	0	0
Potri.003G082400.0	60.8936340051661	-2.72357	0.811782401923111	-3.3550553136585	0.000793491166905946	0.00502274854567598	POPTR_0003s08040	0	0
Potri.003G083700.0	22.5095821917279	-7.64544	1.73902955383831	-4.39638176743031	1.10070271587312e-05	0.000129852606723019	POPTR_0003s08200	0	AT5G04770.1
Potri.003G084000.0	29.2798013874712	4.23888	1.27192661257786	3.33264339456087	0.000860251271419013	0.005359313650553	POPTR_0003s08230, eugene3.01180090	0	0
Potri.003G084200.0	69.8510566956666	2.81658	0.769512398756794	3.66020959287604	0.000252009027494988	0.00193724142577753	POPTR_0003s08250, POPTR_0003s08260	0	;AT4G17615.1
Potri.003G085700.0	1588.55442265241	1.23012	0.286068736427135	4.30007529821407	1.7074008618398e-05	0.000189970328761352	POPTR_0003s08380, estExt_fgenesh4_pg.C_1180070	similar to senescence-associated protein-related; similar to senescence-associated protein SAG102 (GI:22331931) (Arabidopsis thaliana); [ co-ortholog (2of2) of At4g17670, At5g47060, ]	0
Potri.003G086000.0	351.238918994229	1.61561	0.392307628831915	4.11822150103857	3.81807624167497e-05	0.000380964273993633	POPTR_0003s08420, estExt_fgenesh4_pg.C_1180067, Pt-LON.2	similar to Lon protease homolog 1; similar to mitochondrial precursor (EC 3.4.21.-).; [ co-ortholog (1of2) of At5g47040, ]	AT5G47040.1
Potri.003G088700.0	46.9101643811036	4.33099	0.918315945440248	4.7162263396515	2.40259150602676e-06	3.40709965566409e-05	POPTR_0003s08700, eugene3.01180041	similar to Pyruvate kinase isozyme G; similar to chloroplast. [ORG:Ricinus communis]; [ co-ortholog (2of2) of At1g32440, P55964, ]	AT1G32440.1
Potri.003G088900.0	67.556687982753	2.62543	0.615164518301951	4.26785321796373	1.97363115441448e-05	0.000215537872665617	POPTR_0003s08720, eugene3.01180039	protein kinase family protein; similar to protein kinase domain containing protein; [ ortholog of At5g46570,]	AT5G46570.1
Potri.003G089300.0	612.478801369437	2.20197	0.625962606455819	3.51773513565001	0.000435246554127643	0.00304182858995817	POPTR_0003s08760, gdcH3, Pt-GDCH.3, eugene3.01180035	similar to glycine cleavage system protein H precursor [validated] - garden pea. [ORG:Pisum sativum]; [ co-ortholog (1of3) of At1g32470, 1HTP, At2g35370, GCPMH, ]	0
Potri.003G091100.0	3703.61987029141	-1.70162	0.490616369536559	-3.46832235984116	0.000523718646914174	0.0035436140357038	POPTR_0003s08980, estExt_fgenesh4_kg.C_1180001, POPTR_0003s08990	0	0
Potri.003G091500.0	383.662969862626	-2.97781	0.57098604621847	-5.21520949664015	1.83609602988975e-07	3.48759983659104e-06	POPTR_0003s09030, Pt-BOU.2, grail3.0118000701	similar to Mitochondrial carnitine/acylcarnitine carrier-like protein (A BOUT DE SOUFFLE) (Carnitine/acylcarnitine translocase-like protein) (CAC-like protein).; [ co-ortholog (1of2) of At5g46800, ]	AT5G46800.1
Potri.003G092200.0	726.948147922986	-1.56026	0.45170497580183	-3.45415318955966	0.000552023713109815	0.00370076339779098	POPTR_0003s09090, estExt_fgenesh4_pm.C_1180004, Pt-ATMYC2.1	similar to phaseolin G-box binding protein PG2 - kidney bean (fragment). [ORG:Phaseolus vulgaris]; [ co-ortholog (1of2) of At1g32640, AAC28907, T10861, T10862, AAB00686, At5g46830, ]	AT1G32640.1
Potri.003G092700.0	70.4383425224367	-3.46898	0.78262448960839	-4.43250191533189	9.31458748191772e-06	0.000111689636094713	POPTR_0003s09150, fgenesh4_pg.C_scaffold_118000001	similar to expressed protein in Arabidopsis thaliana; [ co-ortholog (2of2) of At2g35200, At1g32690, ]	0
Potri.003G094400.0	37.1032274684002	-8.36456	1.76379158062783	-4.74237308459497	2.11229159570155e-06	3.05293104684147e-05	POPTR_0003s09320, fgenesh4_pg.C_LG_III000737	similar to P-glycoprotein; putative; similar to P-glycoprotein GI:4204793 from (Solanum tuberosum); [ co-ortholog (1of4) of At4g25960, At1g10680, ]	AT4G25960.1
Potri.003G095500.0	524.073592349699	-2.16495	0.41886760380884	-5.16858256896253	2.35876074834087e-07	4.37992606820096e-06	0	0	0
Potri.003G097600.0	471.10628203265	1.94505	0.307851948459757	6.31814434405095	2.64722701455707e-10	9.35566929966864e-09	POPTR_0003s09630, fgenesh4_pg.C_LG_III000762	similar to bZIP transcription factor 3. [ORG:Phaseolus vulgaris]; [ co-ortholog (2of2) of At2g35530, T12092, AAK39130, CAA66477, AAK39131, At1g32150, ]	AT2G35530.1
Potri.003G098000.0	301.205551780072	-1.74904	0.399821333776852	-4.37456088002719	1.21677162788433e-05	0.00014199884823578	POPTR_0003s09670	0	0
Potri.003G098600.0	60.4844543980189	-7.63418	1.53323401954363	-4.97913607208353	6.38687282956697e-07	1.05296519874314e-05	POPTR_0003s09740	0	0
Potri.003G099700.0	12.9412909771221	-6.84361	2.15966547533446	-3.16882925181327	0.0015305428263042	0.00865218123311213	POPTR_0003s09880, Ptr4CL13, fgenesh4_pg.C_LG_III000782	4-coumarate--CoA ligase family protein; 4-coumaroyl-CoA synthase family protein; similar to 4CL from Pinus taeda; similar to gi:515503; similar to gi:1143308; [ ortholog of At4g19010,]	0
Potri.003G100100.0	43.8047108742052	2.48134	0.743363788829488	3.33798376957882	0.000843886785559133	0.00528652727867289	POPTR_0003s09940, eugene3.00030735	similar to myb family transcription factor; [ co-ortholog (1of2) of At5g45580, ]	0
Potri.003G100500.0	369.478782155179	-1.6838	0.473746886331315	-3.5542249259633	0.000379094845904962	0.00271351525396393	POPTR_0003s09970	0	AT2G15490.1
Potri.003G101800.0	168.781400948177	4.74058	0.591281552648723	8.01746048769702	1.07953793747999e-15	9.68271482190986e-14	POPTR_0003s10110	0	0
Potri.003G102800.0	699.887718021096	-1.2976	0.332724796571505	-3.89991895364582	9.62248937280898e-05	0.000842688574083324	POPTR_0003s10180, estExt_Genewise1_v1.C_LG_III0024, Pt-ATBBC1.3	similar to 60S ribosomal protein L13 (BBC1 protein homolog).; [ co-ortholog (1of4) of At3g49010, At3g48960, At5g23900, ]	AT3G49010.1
Potri.003G102900.0	4477.0530093906	-0.941919	0.263255756464647	-3.57796027318694	0.000346286067609372	0.00252449452751022	POPTR_0003s10190, estExt_Genewise1_v1.C_LG_III2262	similar to DNA-directed RNA polymerase II 8.2 kDa polypeptide (EC 2.7.7.6) (RPB10) (RP10) (ABC10).; [ co-ortholog (1of2) of At1g11475, At1g61700, ]	0
Potri.003G103200.0	17.5426175637281	5.46123	1.34728270528398	4.05351492109597	5.04537802560102e-05	0.000485553047274308	POPTR_0003s10220, estExt_fgenesh4_pg.C_LG_III0806	0	0
Potri.003G103400.0	467.208306777189	1.15883	0.36093357367141	3.21065023011871	0.0013243502352978	0.00767696724124451	POPTR_0003s10240, fgenesh4_pg.C_LG_III000813	ankyrin repeat family protein; similar to contains ankyrin repeats; [ co-ortholog (1of2) of At4g19150, ]	0
Potri.003G104200.0	459.87638417276	1.99391	0.410623420214524	4.85580035353123	1.19901460211398e-06	1.8525819520847e-05	POPTR_0003s10330, fgenesh4_pm.C_LG_III000294	similar to KOW domain-containing protein; similar to D111/G-patch domain-containing protein; [ co-ortholog (2of2) of At1g33520, At4g25020, ]	AT1G33520.1
Potri.003G104400.0	729.496295782108	1.64687	0.309704449384049	5.31755190471733	1.05172687918529e-07	2.1684775363783e-06	POPTR_0003s10350, gw1.III.470.1	ankyrin repeat family protein; similar to contains ankyrin repeats; [ co-ortholog (2of2) of At5g61230, At5g07840, ]	0
Potri.003G105500.0	40.6400810525105	-5.11273	1.23448223176276	-4.14160047570956	3.44890727154508e-05	0.000350749493088569	POPTR_0003s10460, eugene3.00030779	glycosyl transferase family 1 protein; [ co-ortholog (1of2) of At4g19460, ]	0
Potri.003G105700.0	32.1423006689552	-5.08118	1.19381760251019	-4.25624452903632	2.07889332026737e-05	0.000226138811480047	POPTR_0003s10490, gw1.III.1121.1	similar to pentatricopeptide (PPR) repeat-containing protein; [ ortholog of At4g19440,]	0
Potri.003G106700.0	56.9919294221882	-2.50009	0.787404819113507	-3.17509859852298	0.00149785596013854	0.00850028125391548	POPTR_0003s10590, estExt_fgenesh4_pg.C_LG_III0842	similar to expressed protein in Arabidopsis thaliana; [ ortholog of At4g19400,]	0
Potri.003G107100.0	99.8163433081089	-9.79283	1.52850446080348	-6.40680294881335	1.48602675148475e-10	5.58552717710115e-09	POPTR_0003s10630	0	0
Potri.003G107400.0	52.5012892552818	4.19117	0.833479468763958	5.0285277568697	4.94259975943952e-07	8.44559085442055e-06	POPTR_0003s10660, eugene3.00030798	similar to expressed protein in Arabidopsis thaliana; [ co-ortholog (2of2) of At4g25170, ]	0
Potri.003G108100.0	149.761292366005	-2.57734	0.669830671072871	-3.84774274976071	0.000119211133745614	0.00101292770790348	POPTR_0003s10760, eugene3.47800001	0	0
Potri.003G109200.0	361.62233310225	2.02061	0.497142784289532	4.06444619360076	4.81466438365869e-05	0.000467169093110677	POPTR_0003s10860, estExt_fgenesh4_pg.C_LG_III0867, Pt-HSP23.1	similar to Heat shock 22 kDa protein; similar to mitochondrial precursor. [ORG:Glycine max]; [ ortholog of Q39818,At4g25200,At5g51440,]	AT4G25200.1
Potri.003G110600.0	160.169320769255	-2.21806	0.462635535425955	-4.79440680995164	1.63156886176286e-06	2.43856585625854e-05	0	0	0
Potri.003G111500.0	174.819344441133	8.41352	1.41310584975876	5.95391832391371	2.61797492819405e-09	7.6252739848747e-08	POPTR_0003s11080, Pt-PPNRT1.2, eugene3.00030833	similar to nitrate transporter. [ORG:Prunus persica]; [ co-ortholog (1of2) of CAD32549, BAC81420, At1g12110, BAD22820, CAD33927, ]	AT1G12110.1
Potri.003G112100.0	21.4000007259635	8.24296	1.82483370955963	4.51709967804374	6.26923985272659e-06	7.92264822690703e-05	POPTR_0003s11140, eugene3.00030839	0	0
Potri.003G113600.0	471.104938593183	-2.28972	0.373631798536488	-6.12827008739193	8.8839686238019e-10	2.87024968086292e-08	POPTR_0003s20640	0	0
Potri.003G113900.0	935.610421503473	1.84968	0.340423034471096	5.43348430238269	5.52641474578713e-08	1.23808633326493e-06	POPTR_0003s11340, estExt_fgenesh4_pg.C_LG_III0912	protease inhibitor/seed storage/lipid transfer protein (LTP) family protein; protease inhibitor/seed storage/lipid transfer protein (LTP) family protein; [ co-ortholog (1of2) of At1g62790, ]	0
Potri.003G114400.0	55.752969926063	-8.95184	1.69934036484239	-5.26783445387559	1.38042506228828e-07	2.72628463215837e-06	POPTR_0331s00210, fgenesh4_pg.C_LG_III000921	0	AT4G12320.1
Potri.003G115300.0	142.227670042495	2.8051	0.572799783940781	4.89717825468556	9.72226382992477e-07	1.54049518402092e-05	POPTR_0003s11480, POPTR_0003s11490, grail3.0018019701	similar to expressed protein in Arabidopsis thaliana; similar to Immature colon carcinoma transcript 1 (Digestion substraction 1) (DS- 1) (Swiss-Prot:Q14197) (Homo sapiens); [ co-ortholog (1of2) of At1g62850, ]	0
Potri.003G116600.0	263.046842761442	3.61407	0.564244747905701	6.40514652035569	1.50225042911526e-10	5.6379776301161e-09	POPTR_0003s11650, eugene3.00030889, Pt-ACR7.2	Member of a family of act domain containing protein; similar to ACT domain-containing protein (ACR7); similar to low similarity to uridylyltransferase SP|P56884 from Rhizobium meliloti; [ co-ortholog (2of2) of At1g12420, At4g22780, ]	AT1G12420.1
Potri.003G117300.0	99.5822953573833	2.28661	0.554027808680938	4.1272561764454	3.67117349962665e-05	0.000369272492300502	POPTR_0003s11720, gw1.III.321.1	bile acid:sodium symporter family protein; similar to low similarity to SP|Q12908 Ileal sodium/bile acid cotransporter {Homo sapiens}; bile acid:sodium symporter family protein; similar to low similarity to SP|Q; [ co-ortholog (1of2) of At4g22840, At4g120	0
Potri.003G117400.0	503.436091420083	-1.4839	0.348070446802981	-4.26320358403563	2.01516762384087e-05	0.000219784194970704	POPTR_0003s11730, estExt_fgenesh4_pg.C_LG_III0949	similar to expressed protein in Arabidopsis thaliana; [ co-ortholog (1of2) of At4g12000, At4g22850, ]	0
Potri.003G118300.0	221.183363599112	-1.3726	0.384632525467052	-3.56861360161257	0.000358875242296837	0.00259646342308239	POPTR_0003s11820	0	AT4G11980.1
Potri.003G119200.0	785.680070760601	1.96155	0.447576953047617	4.38259108194969	1.17276110332926e-05	0.000137603767244635	POPTR_0003s11910	0	AT4G11960.1;AT4G22890.5;AT4G22890.1
Potri.003G119600.0	111.148395957977	-1.84223	0.517735183481781	-3.5582495726704	0.000373334501689697	0.00268155411809209	POPTR_0003s11950, grail3.0018023401	0	AT4G22920.1
Potri.003G119700.0	477.969647314446	2.83912	0.415880700905131	6.82677419321362	8.68452258126755e-12	4.23072477512926e-10	POPTR_0003s11960	0	AT4G22950.1;AT4G11880.1
Potri.003G120000.0	127.810836851178	-2.60637	0.503248625810683	-5.17908849531266	2.22972683572308e-07	4.16210091912395e-06	POPTR_0003s12000, eugene3.00030924	similar to expressed protein in Arabidopsis thaliana; [ co-ortholog (2of2) of At1g63000, ]	AT1G63000.1
Potri.003G120900.0	144.130736310256	1.54717	0.429823005988144	3.59955162885047	0.000318766341731693	0.00236410440606684	POPTR_0003s12090	0	0
Potri.003G122800.0	17.2211733164753	7.9291	1.72663856734269	4.59221656454866	4.38562915216442e-06	5.82367484155665e-05	POPTR_0003s12300, POPTR_0003s12290	0	AT4G23060.1
Potri.003G122900.0	580.66603607595	-1.81358	0.451022953864033	-4.02103402861402	5.79432331427397e-05	0.000545328408171339	POPTR_0003s12310, estExt_fgenesh4_pm.C_LG_III0384	rhomboid family protein; similar to Rhomboid family; [ co-ortholog (1of2) of At1g63120, At4g23070, At1g12750, ]	AT1G63120.1
Potri.003G124400.0	47.1108462094825	3.00475	0.747275746615931	4.02093380453968	5.79678939819081e-05	0.000545328408171339	POPTR_0003s12450, eugene3.00030969	0	0
Potri.003G125000.0	763.221231177366	-2.62196	0.319132846112907	-8.21589145860573	2.10593879805481e-16	2.16206815858148e-14	POPTR_0003s12500	0	0
Potri.003G126500.0	66.1737212466857	2.00569	0.603002844953833	3.32616938622851	0.000880484040557778	0.00546207889829164	POPTR_0003s12660, fgenesh4_pm.C_LG_III000408	similar to probable DNA-binding protein - garden pea. [ORG:Pisum sativum]; [ co-ortholog (1of2) of At1g63470, CAA67290, T06584, CAA67291, At1g63480, ]	0
Potri.003G126700.0	409.941068575021	1.25682	0.357355264327832	3.51699554331076	0.00043646111013303	0.00304860170965845	POPTR_0003s12680, estExt_fgenesh4_pg.C_LG_III1037	protein kinase family protein; similar to protein kinase domain containing protein; [ co-ortholog (2of2) of At5g41260, ]	0
Potri.003G126900.0	507.760966723405	1.6254	0.407028980438889	3.99332811682189	6.5152312105121e-05	0.0006035455608694	POPTR_0003s12700	0	AT4G23100.1
Potri.003G127400.0	353.486408025186	1.18786	0.364953217210668	3.25481968609636	0.00113464379742598	0.00675862506522383	POPTR_0003s12750, gw1.III.607.1	similar to bromo-adjacent homology (BAH) domain-containing protein; [ co-ortholog (2of3) of At4g23120, At2g25120, At3g43990, At4g11560, ]	0
Potri.003G128100.0	15.7184043352341	7.7973	1.75727250996065	4.43716096441217	9.11531313431123e-06	0.000109670680301193	POPTR_0003s12820, 2OGox5, eugene3.00031009	0	0
Potri.003G129500.0	736.347175706425	1.34595	0.302159441824442	4.45444751377034	8.41095011490244e-06	0.00010208600664619	POPTR_0003s12960, estExt_fgenesh4_pm.C_LG_III0416	peptidase M1 family protein; similar to SP|P04825|Aminopeptidase N EC (3 4.11.2.Alpha) (aminoacylpeptide-hydrolase {Escherichia) {coli} ; peptidase M1 family protein; similar to SP|P04825|Aminopeptidase N ; [ co-ortholog (2of5) of At1g63770, ]	0
Potri.003G131600.0	593.74944999187	5.81339	0.489580304448243	11.874240949355	1.61089572713898e-32	7.69667391168616e-30	POPTR_0003s13150, estExt_fgenesh4_pg.C_LG_III1085	0	AT1G26355.1
Potri.003G133100.0	130.266171343849	1.55703	0.469431151357736	3.31683801627539	0.000910423841874839	0.00559888127509415	POPTR_0003s13290	0	0
Potri.003G133400.0	22.3077309954697	-6.19578	1.70748867347446	-3.62859398016423	0.000284969011921658	0.00214612158265947	POPTR_0003s13320, fgenesh4_pg.C_LG_III001110	0	0
Potri.003G133500.0	101.590697653765	-1.909	0.558156503465217	-3.42018418259187	0.000625787508443022	0.00412953270843742	POPTR_0003s13330	0	0
Potri.003G133900.0	113.646795451817	1.43801	0.458371946137961	3.13722079636069	0.00170557632348443	0.00946082691604612	POPTR_0003s13370, fgenesh4_pg.C_LG_III001115	0	AT4G23640.1
Potri.003G136300.0	121.205708133167	-2.25202	0.604491430486151	-3.72548048238603	0.00019494353680852	0.00154888780684608	POPTR_0003s13610, ERF88, fgenesh4_pg.C_LG_III001141	similar to AP2 domain-containing transcription factor; putative; similar to DNA-binding protein Pti6 - Lycopersicon esculentum; similar to PID:g2213785; [ co-ortholog (1of2) of At4g23750, At4g11140, ]	AT4G23750.1
Potri.003G137400.0	810.720540424084	1.10652	0.311283804259979	3.55468929703991	0.000378425992226908	0.00271263525010892	POPTR_0003s13720	0	AT5G41790.1
Potri.003G138200.0	264.285080769	-1.66121	0.531274237847398	-3.12683423062923	0.00176699528255141	0.00972552011408722	POPTR_0003s13800, eugene3.00031105	0	AT4G01070.1
Potri.003G138800.0	10.000948231214	-6.47239	1.98702827454554	-3.25732022322955	0.00112469475592298	0.0067106246904194	POPTR_0003s13860, gw1.III.2017.1	0	0
Potri.003G139600.0	95.345525407416	-4.23365	0.602274595377106	-7.02943284522552	2.07374731210921e-12	1.12740157482173e-10	POPTR_0003s13940, estExt_fgenesh4_pm.C_LG_III0465	similar to endo-glucanase 2. [ORG:Ficus carica]; [ co-ortholog (1of2) of AAR27060, At1g64390, ]	AT1G64390.1
Potri.003G140000.0	719.761504489013	1.13559	0.296050347619106	3.83580005429567	0.000125156200588731	0.00105657689555794	POPTR_0003s13980, estExt_fgenesh4_pg.C_LG_III1164	similar to PHD finger protein-related; similar to PHD finger protein-related; [ co-ortholog (1of2) of At4g23860, ]	0
Potri.003G140400.0	119.752354405899	-5.40204	0.681610322942793	-7.92540118312673	2.27410931181619e-15	1.93493992644086e-13	POPTR_0003s14030, eugene3.00031125	0	0
Potri.003G140600.0	364.72343810777	1.82849	0.510141672603808	3.58427210563992	0.000338019552653026	0.00247512401581622	POPTR_0003s14050, Pt-NDK4.1, eugene3.00031128	similar to nucleoside diphosphate kinase. [ORG:Pisum sativum]; [ co-ortholog (2of2) of AAF08537, At4g11010, At4g23900, ]	0
Potri.003G140900.0	1349.43945146634	-2.42004	0.433834871640453	-5.57824730446572	2.42954086125073e-08	5.88323028243414e-07	POPTR_0003s14080, grail3.0018042501, Pt-RHD1.2	similar to UDP-glucose 4-epimerase. [ORG:Malus x domestica]; [ co-ortholog (2of2) of At1g64440, AAQ54518, CAA06339, O65781, ]	AT4G10960.1
Potri.003G141000.0	392.423170541463	-10.3319	1.45401856855344	-7.10575298808958	1.19668277751564e-12	6.69630261427387e-11	POPTR_0003s14090, estExt_fgenesh4_pg.C_LG_III1175	0	AT5G42080.1
Potri.003G141200.0	266.407848348716	1.27761	0.333245685452815	3.83383794444548	0.000126159273394553	0.00106287797473302	POPTR_0003s14110, eugene3.00010769	proline-rich family protein; similar to contains proline rich extensins; [ co-ortholog (1of2) of At1g64450, ]	0
Potri.003G141400.0	10.3240194145653	-6.51884	2.01306053752348	-3.23827563240225	0.00120254567004167	0.00709167984148714	POPTR_0003s14130	0	AT5G24270.1
Potri.003G142100.0	1684.81979051056	2.13341	0.393587512888123	5.42041672976959	5.94602640136481e-08	1.31900916019561e-06	POPTR_0003s14200, gw1.III.1140.1	0	AT4G23980.1
Potri.003G142400.0	524.437538370673	-1.30224	0.33313385162148	-3.9090623450187	9.26550518767144e-05	0.000816317292154953	POPTR_0003s14230	0	AT4G23990.1
Potri.003G143100.0	379.932289554341	-3.76952	0.878422210116363	-4.29124111303879	1.77677263296432e-05	0.00019698311497545	POPTR_0003s14310	0	0
Potri.003G143600.0	998.864753043144	-1.28878	0.360469597450701	-3.57527983694701	0.000349853483539891	0.00254601927315424	POPTR_0003s14360, estExt_Genewise1_v1.C_LG_III0234, Pt-BIP.1	similar to BiP isoform A. [ORG:Glycine max]; [ co-ortholog (2of3) of AAK21920, T06598, AAA81954, CAB72128, AAA81953, BAA76421, T06357, At5g42020, CAC14168, AAA81956, At5g28540, ]	AT5G42020.1
Potri.003G143800.0	382.590884622537	-1.66428	0.393403835363017	-4.230465731653	2.33207970251252e-05	0.000249528510805011	POPTR_0003s14380	0	0
Potri.003G145500.0	24.7173572036984	-5.31554	1.50398506089571	-3.53430042757322	0.000408856067223203	0.00289073107289712	POPTR_0003s14540	0	AT4G10770.1
Potri.003G147900.0	27.6079791449178	-7.93905	1.71570884773794	-4.6272702158744	3.70516958934229e-06	5.00298578517441e-05	POPTR_0003s14770, fgenesh4_pg.C_LG_III001244	similar to expressed protein in Arabidopsis thaliana; [ co-ortholog (2of2) of At1g64690, ]	AT1G64690.1
Potri.003G149000.0	164.882451834349	2.33802	0.515375030262617	4.53654956682588	5.71820547725125e-06	7.29680611619452e-05	POPTR_0003s14880, grail3.0018050401, Pt-LBD3.1	similar to LOB domain protein 3.; [ co-ortholog (2of2) of At1g31320, At1g16530, ]	AT1G31320.1
Potri.003G149100.0	53.2551807209142	2.16666	0.626142913620672	3.4603336822779	0.000539506393339595	0.00363457047047723	POPTR_0003s14890	0	0
Potri.003G151100.0	15.5977117142918	-4.70334	1.48825713979648	-3.160301044263	0.00157606202381833	0.00886311928061712	POPTR_0003s15090, POPTR_0003s15070	0	AT5G61580.1
Potri.003G151800.0	189.049233855223	-2.78289	0.63764937518443	-4.3642953349105	1.275331852806e-05	0.000147374976199838	POPTR_0003s15150, gw1.263.39.1	similar to expressed protein in Arabidopsis thaliana; [ co-ortholog (1of2) of At2g02370, ]	0
Potri.003G151900.0	225.612039256653	-5.28582	0.553360635440818	-9.55221642800063	1.26950710536857e-21	2.52327232263057e-19	POPTR_0003s15160, grail3.0018051701	0	0
Potri.003G152100.0	625.348799924404	2.08309	0.479714050322699	4.34236186772153	1.40959109973737e-05	0.00016109149435591	POPTR_0745s00210, estExt_fgenesh4_pg.C_2630011	0	0
Potri.003G152200.0	287.701836584907	-9.88438	1.46699503416444	-6.73784297277119	1.60755157324661e-11	7.45142142487166e-10	POPTR_0003s15170, estExt_fgenesh4_pg.C_2630012	0	0
Potri.003G152400.0	1183.41855250915	-2.89287	0.681798747254896	-4.2430027984087	2.20548684428865e-05	0.000238136986729037	POPTR_0003s15200, fgenesh4_pg.C_scaffold_263000015	0	0
Potri.003G152500.0	243.674446677824	5.69937	0.779526611612915	7.31132244153596	2.6452590640862e-13	1.68085579148904e-11	POPTR_0003s15210	0	0
Potri.003G152700.0	26.7646082426439	-3.08307	0.937562373477328	-3.28839029188117	0.001007620468526	0.00609107799039621	POPTR_0003s15230, estExt_fgenesh4_pg.C_LG_III1266	0	0
Potri.003G153800.0	73.956617887352	-4.45427	0.729187206150012	-6.10854737576805	1.00542016384432e-09	3.20663208866652e-08	0	0	0
Potri.003G154300.0	561.441413956021	-4.61459	0.683066984140028	-6.75568678380541	1.42160232521608e-11	6.67669371833527e-10	POPTR_0003s15310	0	0
Potri.003G154900.0	753.57446652505	-2.16893	0.413372008639705	-5.24691639373321	1.54666043163528e-07	3.00500665474087e-06	POPTR_0003s15370, grail3.0047000902	molybdenum cofactor sulfurase family protein; weakly similar to molybdenum cofactor sulfurase (LOS5/ABA3) (Arabidopsis thaliana) GI:15407262; [ ortholog of At1g30910,]	0
Potri.003G155200.0	187.592880611943	3.64292	0.44676203803446	8.15404756731814	3.51942340367847e-16	3.46984422477744e-14	POPTR_0003s15400, estExt_fgenesh4_pm.C_LG_III0520	similar to vacuolar sorting receptor; putative; similar to BP-80 vacuolar sorting receptor (Pisum sativum) GI:1737222; [ ortholog of At1g30900,At2g34940,]	AT1G30900.1
Potri.003G155400.0	1084.65295245241	-1.15637	0.333828257053872	-3.46398163785361	0.000532242840499714	0.00359336232940636	POPTR_0003s15410, eugene3.00031248	similar to expressed protein in Arabidopsis thaliana; similar to ESTs gb|R30049|and gb|T46176 ; [ ortholog of At1g30880,]	0
Potri.003G155800.0	76.6753244203005	7.63829	1.05055291127998	7.27073070668733	3.57548093617814e-13	2.20163677165369e-11	POPTR_0003s15450, fgenesh4_pm.C_LG_III000529	0	AT5G02270.1
Potri.003G156900.0	379.589476783126	-2.16239	0.468531910580887	-4.61524445492846	3.92632889386554e-06	5.27580537415302e-05	POPTR_0003s15560	0	AT1G30840.1
Potri.003G157400.0	226.333077853912	-2.61323	0.516943036038785	-5.05516120573655	4.30027377221015e-07	7.4505091959945e-06	POPTR_0003s15610	0	AT4G20280.1
Potri.003G157600.0	208.361153201544	-1.75978	0.511917347999683	-3.4376190171018	0.000586852754626754	0.00390057696326958	0	0	0
Potri.003G158400.0	104.841463756798	-2.81963	0.730339920848184	-3.86070333191724	0.000113061110383451	0.000970224823907938	POPTR_0003s15700, grail3.0047003202	0	0
Potri.003G158600.0	76.9642185322712	-7.98228	1.51138184952902	-5.28144427982037	1.28169464323271e-07	2.5680405976707e-06	0	0	0
Potri.003G159100.0	460.042267463947	-2.08925	0.395872161809579	-5.27758921743563	1.30894480831499e-07	2.61001073536003e-06	POPTR_0003s15740, estExt_fgenesh4_pg.C_LG_III1314	0	0
Potri.003G159500.0	5878.22664094143	-0.978023	0.275610400863324	-3.54857045642055	0.000387328360068327	0.00276289781966626	POPTR_0003s15780, estExt_fgenesh4_pg.C_LG_III1318, Pt-RPL21.1	similar to 60S ribosomal protein L21.; [ co-ortholog (2of2) of At1g09690, At1g09590, ]	0
Potri.003G160000.0	34.5033223608137	5.99385	1.25258276428525	4.78519100860505	1.7082479942992e-06	2.53230438057063e-05	POPTR_0003s15830, eugene3.00031294	similar to expressed protein in Arabidopsis thaliana; [ co-ortholog (1of2) of At1g28190, ]	0
Potri.003G161700.0	1133.42972226944	1.21215	0.349991339083209	3.4633629005165	0.000533468374756607	0.00360065791111869	POPTR_0003s16010, CYP51G5, eugene3.00031308, Pt-CYP51.1	similar to CYTOCHROME P450 51; [ co-ortholog (2of2) of At1g11680, ]	AT1G11680.1
Potri.003G163300.0	129.264614043174	-2.49748	0.717130411274756	-3.48259547408879	0.0004965781145856	0.00340062934313099	POPTR_0003s16180	0	AT5G13290.2
Potri.003G163400.0	14.1936311938401	5.74562	1.58289752213764	3.62981194470732	0.000283627779826556	0.00214009537828855	POPTR_0003s16190	0	AT3G26740.1
Potri.003G167400.0	546.528188869263	-2.51237	0.719444891149584	-3.49209361494428	0.000479250248266939	0.00329924422781715	POPTR_0003s16580, SAUR1, estExt_fgenesh4_pg.C_LG_III1388	0	0
Potri.003G167900.0	280.459912204938	-1.98787	0.530434317230816	-3.74763211779051	0.000178511814497546	0.00143624547642212	POPTR_0003s16630, eugene3.00031376	0	AT3G27010.1
Potri.003G168800.0	204.992643786241	-2.07286	0.454032368427188	-4.56543891773179	4.98450322418809e-06	6.49396867356859e-05	POPTR_0003s16720, gw1.III.794.1	similar to Sphingosine-1-phosphate lyase (EC 4.1.2.27) (SP-lyase) (SPL) (Sphingosine-1-phosphate aldolase).; [ co-ortholog (1of2) of At1g27980, ]	AT1G27980.1
Potri.003G168900.0	512.527455199808	-1.05225	0.309549440076537	-3.39931140458632	0.000675557520236751	0.00439592023357499	POPTR_0003s16730, eugene3.00031384	similar to myb family transcription factor; [ co-ortholog (2of2) of At5g41020, ]	0
Potri.003G169100.0	51.9150492251485	-5.83614	1.49789113682533	-3.89623881566333	9.76980580510534e-05	0.000853483914303243	POPTR_0003s16750	0	AT5G13080.1
Potri.003G169400.0	40.8851096539152	2.17425	0.646685839868164	3.36214403261331	0.000773397710523414	0.00491559634636844	POPTR_0003s16780	0	0
Potri.003G170400.0	960.33502084421	1.50914	0.375908413047063	4.01463575649859	5.9537667624177e-05	0.000557983158099841	0	0	0
Potri.003G170700.0	72.9717791016187	2.67168	0.777716372809589	3.4352839323059	0.000591933282756477	0.00392699129775291	POPTR_0003s16920, eugene3.00031403	similar to expressed protein in Arabidopsis thaliana; [ co-ortholog (1of2) of At1g27300, ]	0
Potri.003G171100.0	1118.96314351156	-1.3187	0.370458920218831	-3.55964930905081	0.000371350356400548	0.00267039062366762	POPTR_0003s16960, estExt_Genewise1_v1.C_LG_III0629	similar to expressed protein in Arabidopsis thaliana; similar to EST gb|AA650671|and gb|T20610 ; [ co-ortholog (1of3) of At1g27350, At1g27330, ]	0
Potri.003G171900.0	156.724229866064	1.69387	0.383202301952054	4.42031254221111	9.85582507054234e-06	0.000117442673322602	POPTR_0003s17040, fgenesh4_pm.C_LG_III000593	similar to oxidoreductase; 2OG-Fe(2) oxygenase family protein; similar to low similarity to alkB proteins from Homo sapiens (SP|Q13686); similar to Caulobacter crescentus (GI:2055386); similar to 2OG-Fe(II) oxygenase family; [ ortholog of At1g11780,]	0
Potri.003G173100.0	71818.1987523905	2.39516	0.334035338505976	7.17038084790438	7.47894144660739e-13	4.38241274153209e-11	POPTR_0003s17160, estExt_Genewise1_v1.C_LG_III2334	similar to Hypothetical protein At1g67360.; [ co-ortholog (2of2) of At1g67360, ]	0
Potri.003G174000.0	489.526000380181	-1.93229	0.376205561243922	-5.13625130335908	2.80272821837591e-07	5.1088615249853e-06	POPTR_0003s17260, estExt_Genewise1_v1.C_LG_III1972	PHD finger family protein; [ ortholog of At3g24010,]	AT3G24010.1
Potri.003G174300.0	10.9413439477815	7.27296	1.89096678362603	3.84615888631259	0.000119983974047615	0.00101879761969002	POPTR_0003s17290, fgenesh4_pg.C_LG_III001464	disease resistance-responsive family protein; similar to pathogenesis-related protein (Pisum sativum) gi|4585273|gb|AAD25355|; [ co-ortholog (1of2) of At3g24020, At4g13580, ]	0
Potri.003G174400.0	293.20050864574	-3.89639	0.421361271428812	-9.24715482125576	2.30547692313563e-20	3.84426672183253e-18	POPTR_0003s17300, fgenesh4_pg.C_LG_III001465	hydroxyethylthiazole kinase family protein; [ co-ortholog (1of2) of At3g24030, ]	0
Potri.003G176600.0	363.039326166877	1.22121	0.347072707537966	3.51860581134875	0.000433820777250867	0.0030327172793466	POPTR_0003s17520, estExt_fgenesh4_pm.C_LG_III0598	similar to dehydratase family; [ co-ortholog (1of2) of At3g23940, ]	0
Potri.003G177000.0	256.446526570256	-1.35898	0.386509001658356	-3.51603119586421	0.000438049510736078	0.00305797698629892	POPTR_0003s17560	0	0
Potri.003G178300.0	756.833908813606	-1.26116	0.318229476962252	-3.96305649725137	7.39962614381645e-05	0.000670228623926795	0	0	0
Potri.003G179500.0	33.7577089171627	-3.50106	1.07313162623826	-3.26247309176361	0.00110444657366174	0.00660249642026611	POPTR_0003s17790	0	0
Potri.003G180000.0	47.5949226216515	2.4281	0.761328377686228	3.18928970550047	0.0014262286667684	0.00816952393041408	POPTR_0003s17840, estExt_fgenesh4_pg.C_LG_III1507	transducin family protein; WD-40 repeat family protein; similar to mRNA-associated protein mrnp 41 (SP:P78406) (Homo sapiens); similar to mitotic checkpoint protein GI:9294423 from (Arabidopsis thaliana); [ co-ortholog (1of2) of At1g80670, At1g15850, ]	0
Potri.003G180600.0	63.1125806008603	-3.97692	0.695973317530092	-5.71418387124661	1.10231760591543e-08	2.87377554238919e-07	POPTR_0003s17900	0	0
Potri.003G180800.0	731.971150229582	-2.37817	0.406337877256315	-5.85270305052544	4.83647213371461e-09	1.33810857641581e-07	POPTR_0003s17920, eugene3.00031501, Pt-GOS11.2	similar to Golgi SNARE 11 protein (AtGOS11) (Golgi SNAP receptor complex member 1-1).; [ co-ortholog (2of2) of At1g15880, ]	AT1G15880.1
Potri.003G181100.0	298.551196942453	3.17939	0.433583980621434	7.33281494902111	2.25368030806851e-13	1.45058775269332e-11	POPTR_0003s17950, eugene3.00031504	similar to CCR4-NOT transcription complex protein; putative; similar to SWISS-PROT:Q60809 CCR4-NOT transcription complex; similar to subunit 7 (CCR4-associated factor 1; similar to (CAF1) (Mus musculus); similar to CCR4-NOT transcription complex protein;	0
Potri.003G181400.0	193.814254913477	1.76524	0.428483512886705	4.11973178474804	3.79313684228846e-05	0.000379237363568035	POPTR_0003s17980, estExt_fgenesh4_kg.C_LG_III0056, Pt-CCR.10, CCR7	similar to cinnamoyl CoA reductase. [ORG:Populus balsamifera subsp. trichocarpa]; [ ortholog of CAA12276,At1g80820,CAC07424,At1g15950,AAR83344,AAP46143,AAF43141,]	AT1G15950.1
Potri.003G181600.0	67.5671118652096	9.89824	1.42032883852309	6.96898012908931	3.19246783761426e-12	1.70207861428168e-10	POPTR_0003s18000, fgenesh4_pg.C_LG_III001538	0	0
Potri.003G181800.0	27.8793907478673	8.62051	1.61631962511515	5.33341817257947	9.6381005767449e-08	2.01056766439317e-06	POPTR_0003s18020	0	0
Potri.003G181900.0	5515.55027143963	1.2377	0.383862870576074	3.22433303748557	0.00126266461898073	0.00739356645264585	POPTR_0003s18030, gw1.III.651.1	0	AT5G25110.1
Potri.003G183700.0	154.440430739404	1.56267	0.498403633815659	3.13534792527895	0.00171650399248309	0.00951506954333832	POPTR_0003s18190, estExt_fgenesh4_pg.C_LG_III1543, Pt-J8.2	similar to DNAJ heat shock N-terminal domain-containing protein; similar to SP|Q05646|Chaperone protein dnaJ Erysipelothrix rhusiopathiae ; similar to SP|P45555 Chaperone protein dnaJ (HSP40) Staphylococcus aureus; similar to J8 mRNA; similar to nuclear g	AT1G80920.1
Potri.003G183900.0	548.232228230194	-1.73445	0.327764995398154	-5.29175343008534	1.21149159178351e-07	2.44512661233642e-06	0	0	AT5G48930.1
Potri.003G184000.0	86.1125133323511	2.52557	0.793801083520985	3.18162012457273	0.00146453774177115	0.00834742835382064	POPTR_0003s18220, fgenesh4_pm.C_LG_III000644, Pt-HSP70.8	similar to heat shock protein 70 cognate. [ORG:Salix gilgiana]; [ co-ortholog (6of11) of S14992, CAA44620, CAA83548, 1805333A, CAA67588, AAN87001, S08662, CAA67867, S44168, CAA82915, T09535, AAA82975, S53498, CAA36067, S42078, BAA34919, AAG23797, P26413,	AT3G12580.1
Potri.003G184400.0	130.678370414136	2.91149	0.606811799072875	4.79801755107441	1.60243740535802e-06	2.4055925882852e-05	POPTR_0003s18260, fgenesh4_pm.C_LG_III000645	UDP-glucoronosyl/UDP-glucosyl transferase family protein; [ ortholog of At5g49690,]	0
Potri.003G184900.0	597.724441773608	-1.92123	0.315361417559538	-6.09215429479598	1.11401231609403e-09	3.52581350233836e-08	0	0	0
Potri.003G185600.0	271.960238302989	-3.43243	0.450287362786909	-7.62274849739823	2.48330434047982e-14	1.8583643475669e-12	POPTR_0003s18380	0	AT1G79690.1
Potri.003G189100.0	15.8372890034493	6.82507	1.74695492629184	3.90683837378636	9.35116583156559e-05	0.00082283732790829	POPTR_0003s18820, eugene3.54120001	0	AT5G07010.1
Potri.003G192500.0	2052.99888540601	1.73104	0.484962874065769	3.56942323463307	0.000357768031765645	0.00258996117401441	POPTR_0003s19170	0	0
Potri.003G194500.0	380.253543029582	-6.49855	0.540209932312749	-12.0296840350403	2.48108444835529e-33	1.31154347062526e-30	POPTR_0003s19400, estExt_fgenesh4_pg.C_LG_III1703	similar to peptidyl-prolyl cis-trans isomerase; putative; similar to cyclophilin; putative; similar to rotamase; putative; similar to cyclophilin (Homo sapiens) gi|3647230|gb|AAC60793|; [ co-ortholog (1of2) of At2g38730, ]	0
Potri.003G194800.0	60.0416787045426	9.7278	1.44332175555833	6.73986663316945	1.58532078534218e-11	7.36211119847224e-10	POPTR_0003s19425	0	AT5G13530.1
Potri.003G194900.0	40.3030554359267	2.49978	0.793628939713717	3.14980804844982	0.0016337776744946	0.00913187993764193	POPTR_0003s19430, gw1.III.203.1	similar to AT3g12600 (AT3g12600/T2E22_108) mRNA; MutT/nudix family protein; [ ortholog of At3g12600,]	AT3G12600.1
Potri.003G195500.0	100.845820443373	-9.80743	1.53721944152903	-6.37998144299882	1.77109443555363e-10	6.51893944464147e-09	POPTR_0003s19490	0	0
Potri.003G195700.0	49.7557200259565	-8.78795	1.64119928165536	-5.35459291502092	8.5749249044834e-08	1.82088896796487e-06	POPTR_0003s19510, Pt-NQR.3, eugene3.00031689	similar to NADPH:QUINONE OXIDOREDUCTASE; [ co-ortholog (2of3) of At3g27890, ]	AT3G27890.1
Potri.003G196200.0	134.854047461766	-2.03351	0.479518615563623	-4.24072593779392	2.22798039639474e-05	0.000240071431464929	POPTR_0003s19560, eugene3.00031684	0	0
Potri.003G196900.0	123.599976491315	-1.6763	0.47451707808299	-3.53264373871811	0.00041142649851691	0.00290559731542144	POPTR_0003s19630	0	AT2G40030.1
Potri.003G197300.0	59.0362269083496	-9.03479	1.57874271230447	-5.72277627451239	1.04797230184315e-08	2.74361136346607e-07	POPTR_0003s19680, fgenesh4_pg.C_LG_III001690	0	AT3G13080.1
Potri.003G197600.0	225.909497962428	1.4846	0.404247877651336	3.67249687857204	0.000240192086084589	0.00185616559215291	POPTR_0003s19720, eugene3.00031670	0	0
Potri.003G198500.0	563.07952082547	-1.16059	0.355417590950977	-3.26541320336936	0.0010930449871919	0.00654004483325441	POPTR_0003s19810, grail3.0074007001	similar to Uridine 5'-monophosphate synthase (UMP synthase) [Includes: Orotate phosphoribosyltransferase (EC 2.4.2.10) (OPRtase); similar to Orotidine 5'- phosphate decarboxylase (EC 4.1.1.23) (OMPdecase)].; [ co-ortholog (1of2) of At3g54470, ]	0
Potri.003G198800.0	121.722130014619	1.63642	0.447477316548708	3.65698773521002	0.000255196586109008	0.00195448803387124	POPTR_0003s19840	0	0
Potri.003G199400.0	12.6753167911687	7.48482	1.81281254462829	4.12884176794401	3.64595194031002e-05	0.000367032722678292	POPTR_0003s19910	0	0
Potri.003G199700.0	153.701836838323	11.0855	1.27938661184526	8.66472952764354	4.52586182833348e-18	5.88717471858353e-16	0	0	0
Potri.003G200300.0	77.7512210724317	10.1014	1.3396265919816	7.54045732144206	4.68326157976144e-14	3.41218867886138e-12	POPTR_0178s00220	0	0
Potri.003G200600.0	126.76888968309	-7.1183	0.963163753346018	-7.39053500019854	1.46239198253948e-13	9.68883434831826e-12	POPTR_0003s19960	0	0
Potri.003G201400.0	1293.18577290979	-1.22723	0.291055361350116	-4.21649691099228	2.48126684661969e-05	0.00026288731259815	POPTR_0003s20040	0	0
Potri.003G201800.0	55.6966607647846	-3.06287	0.681695712014397	-4.49302009951404	7.02201542177065e-06	8.71438427342117e-05	POPTR_0003s20080, grail3.0074005101	0	0
Potri.003G204300.0	370.200818822639	1.51879	0.436923425495854	3.4761004262822	0.0005087617340021	0.00345927347599403	POPTR_0003s20310, grail3.0074003801	similar to predicted protein. [ORG:Populus alba x Populus tremula]; [ co-ortholog (2of2) of At3g51950, At3g63450, AAR14273, ]	0
Potri.003G205000.0	156.449752173236	1.62232	0.505393296038123	3.21002058525733	0.00132725466784461	0.00768842206169254	POPTR_0003s20400	0	AT3G57670.1
Potri.003G206300.0	22.6888029482806	-3.92705	1.19993675324193	-3.27271186828149	0.00106521005075422	0.00639485264928978	POPTR_0003s22380	0	0
Potri.003G208100.0	18.3309518547763	8.01678	1.651565575458	4.85405098316251	1.20964615635765e-06	1.86595309615947e-05	POPTR_0108s00260, fgenesh4_pg.C_LG_III001584	0	0
Potri.003G209800.0	98.9221690910699	3.40738	0.787703479179075	4.32571201477072	1.52039952351928e-05	0.000171935940654695	POPTR_1112s00210	0	0
Potri.003G211000.0	44.4092943123294	-4.33978	0.817060186591874	-5.31145379786847	1.0875414423603e-07	2.2293702256965e-06	POPTR_0003s22040	0	AT3G20780.1
Potri.003G213500.0	19.4218427949638	-7.43274	1.79776987053066	-4.13441996487879	3.55852235468291e-05	0.000359542447751512	POPTR_0003s21750	0	0
Potri.003G215800.0	50.6962011676322	-8.815	1.63663119384814	-5.38606552783416	7.20167162988209e-08	1.55994360631578e-06	POPTR_0003s21520, eugene3.00031880, Pt-CMT3.2	similar to CHROMOMETHYLASE 3; [ co-ortholog (2of3) of At1g69770, ]	AT1G69770.1
Potri.003G216500.0	66.6894112932533	-4.81429	1.13824082810066	-4.22958709069852	2.34120630957976e-05	0.00025039720517223	POPTR_0003s21440, eugene3.00031872	0	0
Potri.003G216700.0	1231.00308899708	1.49316	0.383958289777935	3.88885498059729	0.000100718274674103	0.000877092721443421	POPTR_0003s21420, estExt_fgenesh4_pg.C_LG_III1852	similar to expressed protein in Arabidopsis thaliana; [ ortholog of At3g32930,]	0
Potri.003G218500.0	119.70485363555	3.44987	0.520174198974271	6.63213862924901	3.30857612772506e-11	1.44213287532156e-09	POPTR_0003s21250	0	0
Potri.003G219000.0	157.774028819059	2.12074	0.500016845159237	4.24134229519088	2.2218698212604e-05	0.000239650998611108	POPTR_0003s21190	0	AT4G25650.1
Potri.003G219200.0	38.4546163146929	-8.41775	1.66824750938131	-5.0458658124163	4.51472194946844e-07	7.78405737921883e-06	POPTR_0003s21170	0	AT4G08810.1
Potri.003G219300.0	29.8116943265467	3.36082	1.00270464036413	3.35175191210841	0.00080301943910167	0.00506756869811557	POPTR_0003s21160, estExt_Genewise1_v1.C_LG_III0865	0	0
Potri.003G220900.0	1003.64430606243	2.16481	0.597715204480149	3.62180929068904	0.0002925497630775	0.00219580303123621	POPTR_0003s21020	0	AT5G56540.1
Potri.003G221200.0	1921.35822247114	1.17024	0.357762533588526	3.27098846235009	0.00107172282750011	0.00642852574824729	POPTR_0003s20980, estExt_fgenesh4_pg.C_LG_III1812	similar to expressed protein in Arabidopsis thaliana; [ co-ortholog (1of3) of At3g13510, At1g55360, At5g56530, ]	0
Potri.003G223000.0	404.105469981938	1.28579	0.367435875739166	3.49934876761504	0.000466396092818546	0.00322236121414816	POPTR_0003s20810, eugene3.00031808	similar to Calmodulin-binding protein; similar to alpha glucosidase 2 beta subunit from GI:2104691 (Mus musculus); [ co-ortholog (1of2) of At5g56360, ]	AT5G56360.1
Potri.004G000600.0	277.435433539489	-1.28618	0.395135496701921	-3.25502931239349	0.00113380663039978	0.00675687832388641	POPTR_0004s00240	0	0
Potri.004G003000.0	67.298358143917	-2.62235	0.754062967504639	-3.47762180385501	0.000505883146822014	0.00344623719724893	POPTR_0004s00460, Pt-ACO1.2, estExt_Genewise1_v1.C_1660131, ACO6	similar to aminocyclopropane carboxylate oxidase. [ORG:Vigna radiata]; [ co-ortholog (2of2) of AAF36484, BAA76387, AAT09053, AAC67233, T10817, T10813, O48882, CAA60576, AAC48922, T16988, AAA33412, CAA04895, CAA64799, P31239, AAT09055, AAB26552, Q00985, BA	AT1G05010.1
Potri.004G003200.0	660.530986686805	2.62597	0.392838468929862	6.68461697101773	2.31529408053867e-11	1.03129368826175e-09	POPTR_0004s00480, Pt-CHRC.3, estExt_fgenesh4_pg.C_1660047	similar to chromoplast-specific carotenoid-associated protein CHRC. [ORG:Cucumis sativus]; [ co-ortholog (1of3) of AAD05165, At4g22240, CAA64846, At4g04020, T10179, ]	0
Potri.004G003900.0	162.841000886178	-2.38332	0.764206255991581	-3.11868235534451	0.0018166168951729	0.00995085591256933	POPTR_0004s00560, eugene3.01660042	similar to expressed protein in Arabidopsis thaliana; [ ortholog of At4g22190,]	0
Potri.004G004100.0	105.629180375818	-1.61242	0.516930721101151	-3.11922264973249	0.0018132888318473	0.00994067983831559	POPTR_0004s00580, estExt_fgenesh4_pg.C_1660038	similar to Expressed protein in Arabidopsis thaliana; similar to expressed protein in Arabidopsis thaliana; [ co-ortholog (2of2) of At4g22160, ]	0
Potri.004G005500.0	52.0804273625059	2.30565	0.676369729496047	3.40886125282115	0.000652346491196146	0.00426963871806329	POPTR_0004s00720	0	0
Potri.004G006200.0	34.6292508088934	-2.74126	0.796355068916002	-3.44225523738133	0.000576885657824505	0.00384564640961895	POPTR_0004s00770	0	0
Potri.004G007600.0	53.7944011690506	3.35351	0.872104588532609	3.84530920118321	0.000120400519263962	0.00102198527540593	POPTR_0004s00900	0	AT1G11910.1
Potri.004G007700.0	56.0534343993281	-4.65998	0.901142000209534	-5.17119751693927	2.32598547716223e-07	4.32553212425865e-06	POPTR_0004s00910	0	AT5G55090.1
Potri.004G007800.0	56.2348336241722	-8.96498	1.60107493030542	-5.59935082384418	2.15155987943539e-08	5.26655223690367e-07	POPTR_0004s00920, eugene3.01660008	0	AT1G62280.1
Potri.004G011500.0	7.38671084337944	6.70563	2.15000826941616	3.11888792287803	0.00181534999526245	0.0099475894645557	0	0	0
Potri.004G011600.0	172.363246496586	8.06994	0.898937622074169	8.97719288654003	2.7776267369028e-19	4.03568048411404e-17	0	0	0
Potri.004G011800.0	168.354126643439	2.16745	0.676072152214721	3.20594985749187	0.00134617444048698	0.0077713775945567	0	0	0
Potri.004G012000.0	63.3370020788825	-5.70154	0.907822351477054	-6.28045446005128	3.3758475744767e-10	1.17469093820551e-08	POPTR_0411s00200, fgenesh4_pg.C_scaffold_1052000001	0	0
Potri.004G013200.0	5648.08020133167	2.20621	0.289632274486108	7.6172720300454	2.59092937666094e-14	1.93308229318742e-12	POPTR_0004s01320, Pt-ATGLX1.1, estExt_Genewise1_v1.C_LG_IV1582	similar to GLYOXALASE I HOMOLOG; [ ortholog of At1g11840,]	AT1G11840.6
Potri.004G013300.0	74.3869088054036	-2.32233	0.546374023013355	-4.25044726360906	2.13344064763117e-05	0.00023136330375555	POPTR_0004s01330, eugene3.00040014	0	AT3G53700.1
Potri.004G013700.0	159.175649630379	2.8804	0.828232580186003	3.47777218436182	0.000505599439105935	0.00344531488332061	POPTR_0004s01370, gw1.IV.1606.1	0	AT1G62040.2
Potri.004G014000.0	200.699137706939	-1.77539	0.408438706476505	-4.34677062247624	1.38156565211476e-05	0.000158179717174154	POPTR_0004s01400, grail3.0111001201	similar to expressed protein in Arabidopsis thaliana; similar to DUF584; similar to expression supported by MPSS; [ ortholog of At4g21970,At4g04630,]	0
Potri.004G014900.0	12.7522845033379	-6.82339	2.02098831565189	-3.37626421603393	0.000734773205291838	0.00470986591472542	0	0	0
Potri.004G015000.0	24.7905012861754	-4.64636	1.25072155542784	-3.71494146126167	0.000203250741530144	0.00160923029742397	0	0	AT1G64570.1
Potri.004G016400.0	454.805409039147	-4.70988	0.832087267184762	-5.66032454166335	1.51086992729642e-08	3.81867378877717e-07	POPTR_0004s01620, gw1.IV.1703.1	0	0
Potri.004G018000.0	195.630200071462	-1.52468	0.435863849239692	-3.49806334576693	0.000468649807029454	0.00323433457101299	POPTR_0004s01760, eugene3.00040059	similar to pentatricopeptide (PPR) repeat-containing protein; [ co-ortholog (2of2) of At1g11630, At1g61870, ]	AT1G61870.1
Potri.004G019300.0	47.6292089844559	9.39565	1.40022256120233	6.71011002699839	1.94477717536932e-11	8.86568604074326e-10	POPTR_0004s01880, gw1.IV.1772.1	glycosyl hydrolase family 1 protein; similar to beta-glucosidase (GI:3820531) (Pinus contorta); similar to beta-glucosidase GI:804655 from (Hordeu; [ co-ortholog (2of6) of At1g61810, At1g61820, ]	AT4G21760.1;AT1G61820.1
Potri.004G020000.0	2878.96339234655	-3.93007	0.54277076271743	-7.24075301979961	4.46200316499288e-13	2.7038650886402e-11	POPTR_0004s01940, estExt_fgenesh4_pg.C_LG_IV0074	0	AT1G70890.1;
Potri.004G020100.0	3470.37337744667	-7.6335	0.466596794878904	-16.3599432741449	3.69471867466026e-60	1.31136122102763e-56	POPTR_0004s01950, estExt_fgenesh4_pg.C_LG_IV0075	0	0
Potri.004G020200.0	258.990659177601	-2.35352	0.43946972530667	-5.35535250475959	8.53897785939228e-08	1.81480671442773e-06	POPTR_0004s01960, fgenesh4_pg.C_LG_IV000076	0	0
Potri.004G021300.0	19.1355955584412	5.61604	1.6510582268675	3.40147726968764	0.000670227020284681	0.0043682555925952	POPTR_0004s02060	0	AT2G46410.1
Potri.004G021500.0	2293.78854969498	-1.71525	0.399743282910553	-4.29087498156326	1.77970491754508e-05	0.000197077286679142	POPTR_0004s02080	0	AT4G05320.3;AT4G05320.2
Potri.004G023000.0	87.7581180406967	3.60723	0.803811678182998	4.48765683810367	7.20107966685833e-06	8.89218808762899e-05	POPTR_0004s02220, eugene3.00040090	similar to Expressed protein in Arabidopsis thaliana; similar to expressed protein in Arabidopsis thaliana; [ co-ortholog (2of2) of At4g21215, ]	0
Potri.004G027400.0	45.3839663622858	-2.67726	0.790364307154006	-3.38737797588844	0.000705640989246354	0.00455233238941737	POPTR_0004s02660, gw1.IV.2015.1	0	0
Potri.004G027800.0	156.201292191231	2.57978	0.480522393154131	5.36869440714673	7.93086707448384e-08	1.70010692377525e-06	POPTR_0004s02690, gw1.IV.2021.1	S-locus lectin protein kinase family protein; [ ortholog of At4g21390,]	AT4G21390.1
Potri.004G027900.0	20.1943875961003	-6.04965	1.74422788676359	-3.46838541202543	0.000523595769491548	0.0035436140357038	POPTR_0004s02700, gw1.IV.2045.1	0	AT4G21390.1
Potri.004G028000.0	51.2675394025824	3.02584	0.859809595620113	3.51919799598915	0.00043285353665822	0.00302851200176668	POPTR_0004s02720, fgenesh4_pg.C_LG_IV000163, Pt-ARK3.1, POPTR_0004s02710	similar to Brassica self-incompatibility (S) locus. Expressed in root. Shoot expression limited to limited to the root-hypocotyl transition zone and at the base of lateral roots as; [ ortholog of At4g21380,]	AT4G21380.1
Potri.004G028400.0	23.949417269886	-6.29742	1.74298085487987	-3.61301706878988	0.000302654772188542	0.00226013159453692	POPTR_0004s02760	0	AT4G23140.1
Potri.004G029400.0	193.567073384645	-4.14129	0.460858020282313	-8.98604705573903	2.56282285553455e-19	3.74549022622094e-17	POPTR_0004s02890	0	0
Potri.004G030300.0	139.805750660875	-8.84316	1.48229181906985	-5.96587038070948	2.43333400565738e-09	7.14612096578696e-08	POPTR_0004s02980	0	0
Potri.004G032200.0	63.1133336852597	2.88528	0.718330552742795	4.01665138186857	5.90309496256335e-05	0.000554183700428735	POPTR_0004s03230, eugene3.00040183	similar to octicosapeptide/Phox/Bem1p (PB1) domain-containing protein; [ co-ortholog (1of2) of At4g05150, ]	0
Potri.004G036500.0	393.333181715911	-2.82487	0.366471837556645	-7.70828080709322	1.27523913358784e-14	9.8395392155248e-13	POPTR_0004s03670	0	0
Potri.004G036600.0	1941.67147106933	7.92586	0.396576558400734	19.9856928810159	7.33617209820773e-89	9.11335978899855e-85	POPTR_0004s03680, gw1.IV.2291.1	0	AT1G61250.1
Potri.004G037000.0	639.042400354954	1.62424	0.500670900102301	3.24411705481728	0.00117815318967555	0.00696767817126615	POPTR_0004s03720, gw1.IV.2305.1	0	AT4G03390.1
Potri.004G038300.0	88.7178985611923	3.53684	0.760598418485022	4.65008164462888	3.31803651969438e-06	4.53696297918585e-05	POPTR_0004s03850	0	0
Potri.004G038400.0	47.3186829765936	3.30508	0.832747057394458	3.96888840789258	7.22086850590835e-05	0.000657874873594767	POPTR_0004s03860	0	0
Potri.004G038700.0	839.815244531021	-1.85605	0.3626297761241	-5.11829672327486	3.08307288153501e-07	5.56678384750998e-06	POPTR_0004s03890, eugene3.00040256	similar to Expressed protein in Arabidopsis thaliana; [ ortholog of At1g61065,]	0
Potri.004G041400.0	53.5532142619452	-3.53643	1.11662154499833	-3.16708324714047	0.00153976233554534	0.00869836180687219	POPTR_0004s04150	0	AT4G04930.1
Potri.004G041500.0	17.1299180293811	-7.25021	1.79447424300269	-4.04029497254882	5.33840164110834e-05	0.000509929214814828	POPTR_0004s04160, fgenesh4_pm.C_LG_IV000199	0	0
Potri.004G041800.0	792.322188012594	-2.37587	0.336866110927955	-7.05286151364751	1.75275276943054e-12	9.6343235744473e-11	POPTR_0004s04190, estExt_fgenesh4_pm.C_LG_IV0194	0	AT4G04955.1
Potri.004G042700.0	46.6995834856189	-3.95352	0.904655890490277	-4.37018668470813	1.24140359032266e-05	0.00014432696397551	POPTR_0004s04270, estExt_Genewise1_v1.C_LG_IV3115, Pt-RING.3	similar to putative RING protein [Populus x canescens]. [ORG:Populus alba x Populus tremula]; [ co-ortholog (3of3) of AAN05420, ]	AT4G03510.1
Potri.004G044300.0	257.771669178693	6.02715	1.92790614005993	3.12626737471286	0.00177040508364643	0.00974212941377534	POPTR_0004s04420, eugene3.00040504	0	0
Potri.004G046700.0	686.812809159853	-1.48899	0.3739095939236	-3.98221371680468	6.82763418457468e-05	0.000628734511919044	POPTR_0004s04630	0	AT2G33810.1
Potri.004G048900.0	771.797610183022	2.78268	0.525894789715997	5.29131800132678	1.21437999929121e-07	2.44896680863557e-06	POPTR_0004s04860, Pt-APE2.2, grail3.0046015202	similar to chloroplast import receptor p36. [ORG:Pisum sativum]; [ co-ortholog (1of2) of 1805409A, At5g46110, CAA38451, S23774, ]	AT5G46110.4;AT5G46110.1
Potri.004G049300.0	254.439326812934	-1.69487	0.357728517602765	-4.7378662397601	2.15980289127314e-06	3.11074219325688e-05	POPTR_0004s04900, fgenesh4_pg.C_LG_IV000476, NAC157	0	AT4G28500.1
Potri.004G049700.0	68.5147341926351	7.46374	1.41592032719501	5.27129636845997	1.35463524749931e-07	2.68470684807267e-06	0	0	0
Potri.004G051100.0	2525.41622826698	-2.56866	0.291242256246256	-8.81966569201528	1.14801954524317e-18	1.6023902023352e-16	POPTR_0004s05050, estExt_fgenesh4_pm.C_LG_IV0158	similar to expressed protein in Arabidopsis thaliana; [ co-ortholog (1of3) of At5g46020, ]	0
Potri.004G051500.0	37687.86350822	-1.85839	0.487979064345355	-3.80834848617758	0.000139898024158604	0.00116480107581117	POPTR_0004s05080, estExt_fgenesh4_pg.C_LG_IV0455	0	0
Potri.004G051700.0	98.3541134776475	2.53701	0.737950200605076	3.43790860017778	0.000586225535363513	0.00389849395773728	POPTR_0004s05100	0	AT4G17500.1
Potri.004G051800.0	37.2608239630155	5.53756	1.07196106073287	5.16582460749276	2.39381187619001e-07	4.43837731820453e-06	POPTR_0004s05110	0	0
Potri.004G052000.0	34.9347177590817	-8.27897	1.62214159322863	-5.10373027511695	3.33022838549862e-07	5.96201393883338e-06	POPTR_0004s05130, fgenesh4_pg.C_LG_IV000452	0	0
Potri.004G054200.0	20.2702748104427	-7.49252	1.90591951545827	-3.93118547805823	8.45280266144889e-05	0.000754345840961558	POPTR_0004s05340	0	AT1G53240.1
Potri.004G055700.0	38.5141121652584	-6.94592	1.79644662401173	-3.8664775280527	0.000110418633162525	0.000951231255521125	POPTR_0004s05490, eugene3.00040402, POPTR_0004s05480	0	0
Potri.004G055800.0	9.17015107362975	6.02535	1.879439324584	3.20593002493812	0.00134626722346436	0.0077713775945567	POPTR_0004s05500	0	0
Potri.004G056900.0	2279.16020404419	-3.08179	0.387025113666595	-7.96275438903295	1.6825122770959e-15	1.47710309273667e-13	POPTR_0004s05580, Pt-DOF2.2, gw1.IV.2744.1	similar to Dof zinc finger protein DOF2.3 (AtDOF2.3).; [ co-ortholog (1of2) of At2g34140, At1g29160, ]	0
Potri.004G058100.0	284.207965639667	2.85077	0.829184769773807	3.43804462609953	0.000585931126996472	0.00389757934410371	POPTR_0004s05680	0	AT4G18640.1
Potri.004G060500.0	615.398191649393	-1.44829	0.378094375691304	-3.83050167421673	0.000127882263189432	0.00107593458480916	0	0	AT4G18800.1
Potri.004G060800.0	12.6290760187395	7.4797	1.81349467938971	4.12446536166617	3.71596907444098e-05	0.000372872583418765	POPTR_0004s05910, eugene3.00040356	similar to expressed protein in Arabidopsis thaliana; [ co-ortholog (1of2) of At1g29270, ]	0
Potri.004G063300.0	406.988751371347	-3.74572	0.478769307193411	-7.82365129800101	5.13128187537129e-15	4.13917851277921e-13	POPTR_1064s00200, estExt_fgenesh4_pg.C_LG_IV0340, Pt-RPL18.6	similar to 60S ribosomal protein L18a-1.; [ co-ortholog (3of8) of At1g29965, At2g34480, ]	0
Potri.004G063400.0	195.397404897736	-2.29646	0.410868710688071	-5.58928736003483	2.28003375735482e-08	5.55367046092945e-07	0	0	0
Potri.004G063600.0	19.9423676412248	-7.47046	2.22634532772851	-3.35548027648013	0.000792273058190297	0.00501631603739499	POPTR_0004s06240	0	0
Potri.004G064700.0	1734.87696601146	-3.30524	0.445292801273087	-7.42262393088076	1.14822462856235e-13	7.77319915439552e-12	POPTR_0004s06350, grail3.0046003601	similar to expressed protein in Arabidopsis thaliana; similar to DUF538; [ ortholog of At5g46230,]	0
Potri.004G064800.0	15.7653042093005	5.93207	1.68057502411675	3.52978449229866	0.000415898291168657	0.00293134554442136	POPTR_0004s06360	0	0
Potri.004G065200.0	121.832298947084	-3.11931	0.776445770329726	-4.01742639403517	5.88372047306194e-05	0.000552878347780726	POPTR_0004s06400, eugene3.00040312	0	0
Potri.004G065500.0	183.542505847302	-2.0917	0.514887551012544	-4.06244545947576	4.85612959864224e-05	0.000470372475158933	POPTR_0004s06430, eugene3.00040309	0	0
Potri.004G066700.0	234.890547477997	1.99088	0.470084703667378	4.23514671737415	2.28402528813548e-05	0.000244808491301666	POPTR_0004s06530, eugene3.00040298	similar to expressed protein in Arabidopsis thaliana; [ ortholog of At1g73350,]	0
Potri.004G067300.0	557.8139740028	-1.86815	0.326668648695538	-5.71879001338515	1.07285279871548e-08	2.80519159758772e-07	POPTR_0004s06590, estExt_fgenesh4_pg.C_LG_IV0304	similar to expressed protein in Arabidopsis thaliana; [ co-ortholog (1of2) of At3g05070, ]	0
Potri.004G067900.0	964.386202062712	-1.63843	0.277122637423141	-5.91229581497721	3.37371934538751e-09	9.57943510127459e-08	POPTR_0004s06640, Pt-ACTI.1, gw1.IV.2436.1	similar to trypsin protein inhibitor 3. [ORG:Cicer arietinum]; [ co-ortholog (2of3) of S19190, BAD04942, BAD04939, JC7311, AAB21123, B45588, P09941, P25272, P83594, JQ0968, AAB23464, 1AVX_B, TISYB, AAB26177, CAH61462, P32733, P83051, AAA32618, AAT45474, P	0
Potri.004G068900.0	13.9107230615906	-6.94962	1.88868747213638	-3.67960501241513	0.000233595483657314	0.00181138570270474	POPTR_0004s06750	0	0
Potri.004G069600.0	262.395169397892	-2.54144	0.418959375026851	-6.06607700425229	1.31072305591921e-09	4.07061429053911e-08	POPTR_0004s06820, eugene3.00040275	UDP-glucoronosyl/UDP-glucosyl transferase family protein; UDP-glucoronosyl/UDP-glucosyl transferase family protein; [ ortholog of At3g16520,]	AT3G16520.3
Potri.004G071100.0	1002.12571799699	-1.41932	0.28258543350432	-5.0226201457542	5.09712915484785e-07	8.67384752412294e-06	POPTR_0004s06940, fgenesh4_pm.C_LG_IV000317	similar to putative protein phosphatase. [ORG:Rubus idaeus]; [ co-ortholog (2of2) of CAB61630, ]	AT4G23570.3;AT4G11260.1
Potri.004G072200.0	667.949515070054	-1.62107	0.424724205615295	-3.81674839419668	0.000135221937057307	0.00113041353505679	POPTR_0004s07070, fgenesh4_pg.C_LG_IV000840	similar to DNAJ heat shock N-terminal domain-containing protein; similar to sec63 domain-containing protein; similar to SP|Q9UGP8|Translocation protein SEC63 homolog {Homo {sapiens} ; [ co-ortholog (1of2) of At4g21180, At1g79940, ]	AT1G79940.1
Potri.004G073500.0	9259.01028465101	-0.991289	0.283905110332866	-3.49161947305811	0.000480101697249944	0.00330327517811544	POPTR_0004s07180	0	0
Potri.004G073600.0	57.7315563760075	3.58716	0.90546305040479	3.96168547239857	7.4422537416886e-05	0.000673108096877514	POPTR_0004s07190, eugene3.00040817	0	AT5G52640.1
Potri.004G074000.0	29.4779338294437	5.19147	1.07261282185346	4.8400204639809	1.29825759407727e-06	1.99352348114028e-05	POPTR_0004s07230, gw1.IV.3981.1, Pt-BETA-OHASE.2	similar to unnamed protein product. [ORG:Glycine max]; [ co-ortholog (2of3) of At4g25700, At5g52570, CAG26854, ]	AT4G25700.1
Potri.004G075200.0	1180.80454616029	-2.86227	0.353771398069808	-8.09072733490256	5.93094909499006e-16	5.62421489561175e-14	POPTR_0004s07350, Pt-GAD.2, grail3.0038018902	similar to glutamate decarboxylase 1. [ORG:Lotus corniculatus var. japonicus]; [ co-ortholog (1of3) of AAP85548, CAG30580, ]	AT5G17330.1
Potri.004G075500.0	152.768249138292	-2.37374	0.441672446499707	-5.37443038840857	7.68251556605275e-08	1.65400432615754e-06	0	0	0
Potri.004G076200.0	20.9791331888749	4.99657	1.48540346115188	3.36377982238422	0.000768828527858845	0.00489406732632667	POPTR_0004s07460, estExt_Genewise1_v1.C_LG_IV3894	0	0
Potri.004G078100.0	4601.61378733909	1.47946	0.307739565584383	4.80749451312566	1.52833612322025e-06	2.30689617140991e-05	POPTR_0004s07630, estExt_fgenesh4_pm.C_LG_IV0295	similar to microsomal glutathione s-transferase; putative; similar to MGST3_HUMAN SP:O14880; [ co-ortholog (1of2) of At1g65820, ]	0
Potri.004G078300.0	2047.97940288277	1.43186	0.287546380884185	4.97956313823009	6.37279604626222e-07	1.05204064963046e-05	POPTR_0004s07650, estExt_fgenesh4_pg.C_LG_IV0785	0	AT1G17880.1
Potri.004G079200.0	87.4410661160362	3.39099	0.677684031435206	5.00378589574124	5.62151916799161e-07	9.42419998169713e-06	POPTR_0004s07740, Pt-FRO2.2, eugene3.00040765	similar to ferric-chelate reductase; putative; similar to ferric-chelate reductase (FRO1) (Pisum sativum) GI:15341529; [ co-ortholog (2of2) of At5g23990, At5g23980, ]	AT5G23980.1
Potri.004G079300.0	252.52781896526	-2.87661	0.582281597708949	-4.94024632360305	7.80239412186672e-07	1.26545371863989e-05	POPTR_0004s07750	0	0
Potri.004G080400.0	28.9388853767517	-5.5917	1.29846013363905	-4.30641018492603	1.65925253983283e-05	0.00018536029384958	POPTR_0004s07840	0	AT1G78380.1
Potri.004G080600.0	36.3750911523702	-8.33595	1.63531648520022	-5.09745342609966	3.44253074330735e-07	6.13555784199936e-06	POPTR_0004s07860, fgenesh4_pg.C_LG_IV000771	0	0
Potri.004G082200.0	1498.02007151684	-1.27068	0.279542455931647	-4.54558000391909	5.47841825576727e-06	7.03417579144898e-05	POPTR_0004s08050, estExt_Genewise1_v1.C_LG_IV3730	similar to translation initiation factor-related; similar to Eukaryotic translation initiation factor 3 subunit 1 (eIF-3 alpha) (eIF3 p35) (eIF3j) (Swiss-Prot:O75822) (Homo sapiens); [ co-ortholog (1of3) of At1g66070, At5g37475, ]	0
Potri.004G082300.0	2520.03313467174	-2.43889	0.33367826669528	-7.30909559810704	2.68946383906127e-13	1.70458492554789e-11	POPTR_0004s08060, estExt_fgenesh4_pg.C_LG_IV0746	0	0
Potri.004G085400.0	2997.64152646963	-2.47278	0.557155726247827	-4.43822792257565	9.0702544440895e-06	0.000109234353690453	POPTR_0004s08380, Pt-CYTGS.4, estExt_fgenesh4_pm.C_LG_IV0266	similar to glutamate-ammonia ligase (EC 6.3.1.2) gamma; similar to cytosolic - kidney bean. [ORG:Phaseolus vulgaris]; [ co-ortholog (2of5) of JQ0937, AAB23379, P08282, S62712, AAQ01729, AAP20795, AAB03492, AAD52008, 1211328A, P00965, AJFBQ, CAA63963, 2106	AT5G37600.1
Potri.004G086100.0	78.1698666304043	1.83534	0.539275716093272	3.4033333183568	0.000665690163615315	0.00434096380971719	POPTR_0004s08450, fgenesh4_pg.C_LG_IV000713	0	AT1G48480.1
Potri.004G086600.0	259.416099410608	-4.42286	0.823349292864461	-5.37179142180919	7.79582523232172e-08	1.67260170895538e-06	POPTR_0004s08500, Pt-MALD3.1, estExt_Genewise1_v1.C_LG_IV3602	similar to lipid transfer protein - garden pea. [ORG:Pisum sativum]; [ co-ortholog (2of2) of AAF26451, T12079, Q9M5X7, Q9M5X6, P83434, AAQ74627, CAA74892, AAQ74628, CAB96874, CAA05771, AAC49860, AAK28533, AAL32039, O23758, AAM00272, CAC86258, T06820, AAF2	AT2G38540.1
Potri.004G087100.0	231.471168482255	1.57902	0.34733703406906	4.54607099106302	5.46566078119181e-06	7.02505649812263e-05	POPTR_0004s08560, estExt_fgenesh4_pg.C_LG_IV0696, POPTR_0004s08550	0	AT5G16620.1
Potri.004G087500.0	319.775213929362	-3.3081	0.363219971855745	-9.10769383144195	8.41516533330118e-20	1.29058507843128e-17	POPTR_0004s08590, HMGA902, estExt_fgenesh4_pg.C_LG_IV0693	similar to HMGI/Y. [ORG:Pisum sativum]; [ co-ortholog (1of2) of S22311, BAA11767, T09585, BAA11766, CAA41201, BAA13133, S57948, T09584, BAA13134, CAA41199, Q10370, CAA67849, S22310, CAA67752, CAA61747, Q00423, ]	AT1G14900.1
Potri.004G087600.0	149.618805973978	1.52671	0.405034291095451	3.769324176288	0.000163690171254053	0.00133271373451749	POPTR_0004s08600	0	0
Potri.004G088100.0	30.5631528051611	3.20219	0.93799206170799	3.41387396525272	0.000640461958830057	0.00420947843994774	POPTR_0004s08650	0	AT4G09460.1
Potri.004G088400.0	158.603215251651	-5.63585	0.811040088130591	-6.94892083714289	3.68091013191102e-12	1.94757296950895e-10	POPTR_0004s08700, fgenesh4_pg.C_LG_IV000687	0	0
Potri.004G088600.0	141.116131898573	2.05939	0.403715259634204	5.10108894937116	3.37704792458473e-07	6.03616947383509e-06	0	0	AT3G03380.1
Potri.004G089100.0	65.8384270869185	2.31399	0.649396295317328	3.56329009198117	0.000366235568589317	0.00263775464297893	POPTR_0004s08800, grail3.0038008501	protein kinase family protein; [ co-ortholog (2of2) of At1g66460, ]	0
Potri.004G090700.0	66.538090854779	-7.75555	1.54228248358092	-5.02861543228004	4.94034075463908e-07	8.44559085442055e-06	POPTR_0004s08980	0	AT5G16715.1
Potri.004G091200.0	323.441501490687	-1.41851	0.405102985703114	-3.50160706015284	0.000462461125728995	0.00319873236880203	POPTR_0004s09030	0	AT3G45980.1
Potri.004G091400.0	332.832465131307	2.49115	0.46549468324398	5.35162506824204	8.71678598925877e-08	1.84627918075988e-06	0	0	AT3G45980.1
Potri.004G092500.0	657.799086420342	-4.30479	0.415608482043091	-10.3577965366022	3.8574589877355e-25	9.98318422398838e-23	POPTR_0004s09150, grail3.0038005401	0	AT5G23530.1
Potri.004G093100.0	240.221310115003	-2.88561	0.56165087156632	-5.13772796580347	2.7808003186049e-07	5.07633974399257e-06	POPTR_0004s09200, eugene3.00040627	0	0
Potri.004G093800.0	1214.77644119143	-5.97882	0.45041809308706	-13.2739333722647	3.2790687680016e-40	3.01735050151851e-37	POPTR_0004s09280, estExt_fgenesh4_pg.C_LG_IV0624	0	0
Potri.004G096000.0	309.341690116901	4.37614	0.523537167851404	8.35880344015818	6.33575710923262e-17	7.13322157137007e-15	POPTR_0004s09510, estExt_Genewise1_v1.C_LG_IV3319	0	0
Potri.004G096100.0	18.366612320564	-7.35044	1.76498446546283	-4.16459102689436	3.11911166976832e-05	0.000321286606282728	POPTR_0004s09520, eugene3.65260001	0	0
Potri.004G097900.0	43.5060848852965	7.41061	1.52383327142787	4.86313888496797	1.15538716669006e-06	1.79074199353803e-05	POPTR_0004s09710	0	AT1G67030.1
Potri.004G101700.0	7328.62907392163	1.21349	0.315628466469251	3.84466953915813	0.000120715003038658	0.00102395501894689	POPTR_0004s10120	0	AT3G02520.1
Potri.004G101800.0	655.296910037606	1.08244	0.301702316283107	3.58778435606735	0.000333499933349932	0.00244714052103539	POPTR_0004s10130, POPTR_0004s10140	0	0
Potri.004G102000.0	72.7621890181579	1.79028	0.56404089827361	3.1740285499711	0.00150338902252385	0.00852778544853998	POPTR_0004s10170, Ptr4CL8, estExt_fgenesh4_pm.C_LG_IV0315	similar to 4-coumarate--CoA ligase; putative; similar to 4-coumaroyl-CoA synthase; putative; similar to 4CL2 (gi:12229665) from Arabidopsis thaliana; similar to 4CL1 (gi:12229631) from Nicotiana tabacum; similar to acyl-activating enzyme superfamily; [ co	0
Potri.004G102200.0	16.4858023474206	-7.19375	1.87691532462554	-3.83275386604187	0.000126716722582097	0.00106721253306854	POPTR_0004s10190	0	0
Potri.004G103400.0	250.121237268546	-1.125	0.351761347321369	-3.19820233244675	0.00138287216875362	0.007954956942043	POPTR_0004s10340	0	0
Potri.004G103700.0	147.551847190233	1.99836	0.435427584573096	4.58941323458333	4.44493708322676e-06	5.88983796441433e-05	POPTR_0004s10350	0	0
Potri.004G105000.0	21.5314991825854	7.27387	1.56465410347153	4.64886638701298	3.33764323736864e-06	4.55875460321187e-05	POPTR_0004s10470	0	0
Potri.004G105500.0	10.7650720489107	7.24792	1.93695251721255	3.74192124172975	0.000182618753040621	0.00146454580997231	POPTR_0004s10520	0	AT5G15900.1
Potri.004G106100.0	235.085820509463	1.80203	0.501199299301085	3.59542649514589	0.000323860564211107	0.00238833948288066	POPTR_0004s10570, eugene3.00040887	similar to expressed protein in Arabidopsis thaliana; [ ortholog of At1g61600,]	0
Potri.004G106300.0	122.494559117033	2.76242	0.462668371130446	5.97062289415614	2.36349471693942e-09	6.94978231380371e-08	POPTR_0004s10600, estExt_fgenesh4_pm.C_LG_IV0332, POPTR_0004s10590	0	0
Potri.004G108000.0	71.4168194840391	2.40668	0.730029157856322	3.29668756928272	0.000978322643350908	0.00593853556659011	POPTR_0004s10780, fgenesh4_pg.C_LG_IV000927	similar to pentatricopeptide (PPR) repeat-containing protein; [ co-ortholog (2of3) of At5g15980, At3g02490, ]	0
Potri.004G108100.0	41.2101487650986	-7.06021	1.55886331646076	-4.52907690095735	5.92419361610964e-06	7.53643575997154e-05	0	0	0
Potri.004G108900.0	300.421531913376	-7.91705	0.818317708777868	-9.67478204368746	3.85913066883469e-22	8.19488046728187e-20	POPTR_0004s10880, estExt_fgenesh4_pm.C_LG_IV0341, Pt-GND.4	similar to phosphogluconate dehydrogenase (decarboxylating) (EC 1.1.1.44) - soybean. [ORG:Glycine max]; [ co-ortholog (2of4) of T05363, BAA22812, AAB41553, S57786, ]	0
Potri.004G111900.0	5801.33112479767	2.14579	0.443639080951922	4.83678096726453	1.31958699071919e-06	2.01754700211804e-05	POPTR_0004s11090	0	0
Potri.004G112200.0	1310.97369791733	-1.93708	0.340318576292842	-5.69197157183022	1.25580766307394e-08	3.23321672425616e-07	POPTR_0004s11110, eugene3.01650024	similar to Probable eukaryotic translation initiation factor 5-2 (eIF-5 2).; [ co-ortholog (2of3) of At1g77840, ]	0
Potri.004G113900.0	1615.31855212154	-0.926616	0.26600259360344	-3.48348503112715	0.000494930797521326	0.00339215328673582	POPTR_0004s11260	0	0
Potri.004G115900.0	208.977615416562	1.37615	0.375446736138181	3.66535351860225	0.000246997153980124	0.00190283543895696	POPTR_0004s11500, Pt-AKIN10.2, estExt_fgenesh4_pg.C_LG_IV1177	similar to SNF1-related protein kinase KIN10 (EC 2.7.1.-) (AKIN10).; [ co-ortholog (1of3) of At3g01090, ]	AT3G01090.2
Potri.004G117800.0	92.1925768640893	-2.03124	0.634864261418779	-3.19949129426941	0.00137670344972478	0.00792865025693372	POPTR_0004s11700, estExt_Genewise1_v1.C_LG_IV0305	similar to type IIIa membrane protein cp-wap13. [ORG:Vigna unguiculata]; [ co-ortholog (4of4) of AAB61672, T11576, AAB61671, T11577, AAR13306, ]	AT5G15650.1
Potri.004G120300.0	115.091822675496	1.52221	0.4573188110565	3.32855785359034	0.000872968718483716	0.00542358284839408	POPTR_0004s11950	0	AT5G39210.1
Potri.004G120900.0	17.6728355842573	6.98478	1.61398586678886	4.32765974343655	1.5070204009864e-05	0.00017057823171985	0	0	0
Potri.004G122400.0	58.4576276432898	-2.98733	0.789779669165226	-3.78248888068281	0.000155268031346633	0.00127356693258736	0	0	0
Potri.004G122600.0	25.5299401213577	-3.41288	1.03522887137923	-3.29673588519177	0.00097815437320363	0.00593853556659011	POPTR_0004s12030	0	0
Potri.004G124000.0	609.946104616265	1.31166	0.307853968738585	4.26064430996245	2.03838415522744e-05	0.000222121290950113	POPTR_0004s12290, estExt_Genewise1_v1.C_LG_IV0118, HMGB905, Pt-ATHMG.2	similar to Structure-specific recognition protein 1 homolog (HMG protein).; [ co-ortholog (1of2) of At3g28730, ]	AT3G28730.1
Potri.004G126600.0	215.069673526902	2.54306	0.458338991883185	5.54843354230959	2.88240407249993e-08	6.86609100491475e-07	POPTR_0004s12510, eugene3.00041072	zinc finger homeobox family protein; ZF-HD homeobox family protein; [ co-ortholog (2of2) of At3g28917, ]	AT3G28917.1
Potri.004G127200.0	12.1448147313794	-6.75388	1.87144753654172	-3.60890586604616	0.00030749115297342	0.0022921145201394	POPTR_0004s13060, fgenesh4_pg.C_scaffold_167000031	0	0
Potri.004G128900.0	33.2392083505642	-4.76277	1.02889723303485	-4.62900311394822	3.6743024409399e-06	4.96400457559281e-05	POPTR_0023s00200	0	AT3G29090.1
Potri.004G129800.0	216.152557501001	1.76359	0.418216603437794	4.21694075437634	2.47639003389772e-05	0.000262594581272679	POPTR_0004s13480, Pt-PDH.2, estExt_Genewise1_v1.C_LG_IV4361	similar to PYRUVATE DEHYDROGENASE E1 BETA; [ co-ortholog (2of2) of At1g30120, At2g34590, ]	0
Potri.004G130400.0	19.0514516651592	-7.40503	1.94320133971751	-3.81073543176672	0.000138553988574489	0.00115554677614406	POPTR_0004s13540	0	AT1G65650.1
Potri.004G133500.0	626.839147503153	1.81871	0.411875444371335	4.41568157996039	1.00692214586469e-05	0.000119641227709269	POPTR_0004s14080, Pt-CDC2.1, grail3.0056004702, PtrCDKA-1	similar to Cell division control protein 2 homolog 1. [ORG:Medicago sativa]; [ ortholog of P24923,AAK16652,At3g48750,S57928,CAA61581,]	AT3G48750.1
Potri.004G134500.0	2679.68906345123	-1.6945	0.334650796873665	-5.06347540203606	4.11681522470562e-07	7.15761191447244e-06	POPTR_0004s14210, estExt_Genewise1_v1.C_LG_IV4530	0	0
Potri.004G135200.0	127.111648030501	-2.33324	0.435680557726874	-5.3553880291786	8.53730026797422e-08	1.81480671442773e-06	POPTR_0004s14280, estExt_fgenesh4_pg.C_LG_IV1072	0	0
Potri.004G137000.0	124.726579921323	1.84167	0.513148166208656	3.58897049432883	0.000331986408570705	0.00243885343611448	POPTR_0004s14440, fgenesh4_pg.C_scaffold_135000008	0	0
Potri.004G138600.0	138.362984277896	-2.022	0.545349644213348	-3.70771615227291	0.000209136884597559	0.00164865046575535	POPTR_0004s14580, eugene3.01350028	similar to VHS domain-containing protein; similar to GAT domain-containing protein; weakly similar to hepatocyte growth factor-regulated tyrosine kinase substrate HRS isoform 2 (Homo sapiens) GI:9022389; [ co-ortholog (2of2) of At5g63640, ]	0
Potri.004G139900.0	41.9097494001885	-8.54044	1.60701648481276	-5.31446790387119	1.06969433623721e-07	2.19640956891021e-06	POPTR_0004s14700, eugene3.01350047	0	AT1G21980.1
Potri.004G140000.0	13.0389526942502	-6.85566	1.87400627222586	-3.65829244446546	0.000253901237941685	0.0019475690820195	POPTR_0004s14710, estExt_fgenesh4_pg.C_1350043	0	0
Potri.004G140100.0	517.700512090979	-4.07286	0.505001380459393	-8.06505440215491	7.32032616814785e-16	6.73605569065309e-14	POPTR_0004s14720, eugene3.01350049	0	AT1G49780.1
Potri.004G140600.0	468.502575277366	1.60983	0.375397632943585	4.2883381468552	1.8001490039312e-05	0.000199041842468494	POPTR_0004s14790, gw1.130.194.1, Pt-ABF1.1	similar to ABSCISIC ACID RESPONSIVE ELEMENT-BINDING FACTOR 1; [ ortholog of At1g49720,At3g19290,]	AT4G34000.1;AT4G34000.3;AT3G19290.1
Potri.004G140800.0	291.360003321394	5.29739	1.68187913769108	3.14968450263134	0.00163446866440275	0.00913192782923604	POPTR_0004s14810, estExt_fgenesh4_pm.C_1300024, Pt-NIR1.1	similar to Ferredoxin--nitrite reductase; similar to chloroplast precursor (EC 1.7.7.1) (NiR).; [ ortholog of At2g15620,]	AT2G15620.1
Potri.004G141300.0	179.303906156643	2.58986	0.64382112567747	4.02264170264813	5.75490091071444e-05	0.000542414693196891	POPTR_0004s14850	0	0
Potri.004G142800.0	47.6025464722938	-5.29912	1.15887613139975	-4.57263540193363	4.8162778803831e-06	6.31453424475557e-05	POPTR_0004s15010	0	0
Potri.004G144800.0	64.079674561207	-4.11965	0.782506638642656	-5.26467878442466	1.40434677820435e-07	2.76790229316695e-06	POPTR_0004s15220, estExt_fgenesh4_pg.C_1300026	0	0
Potri.004G145700.0	513.113977530018	-2.22699	0.358861570408971	-6.20569738923503	5.44548736738155e-10	1.83822192449177e-08	POPTR_0004s15290	0	0
Potri.004G146100.0	145.077058775802	-3.03335	0.831515588550132	-3.64798229292236	0.000264307849014088	0.00201742811328879	POPTR_0004s15330	0	0
Potri.004G146600.0	151.176625049167	1.43387	0.450305827894494	3.18421691181138	0.00145146203127329	0.00828811173683864	POPTR_0004s15370	0	0
Potri.004G147200.0	83.4157646322875	9.23894	1.31765156485173	7.01167442346517	2.35482676638371e-12	1.26910349264216e-10	POPTR_0004s15430, fgenesh4_pg.C_scaffold_130000008	0	AT3G18990.1
Potri.004G147300.0	676.952041782743	1.97299	0.5417347697475	3.64198483964823	0.000270544009367542	0.0020574428872778	POPTR_0004s15440, estExt_fgenesh4_pg.C_1300007	similar to cytochrome b6f complex subunit (petM); putative; similar to cytochrome b6f complex subunit (GI:3090403) (Arabidopsis thaliana); similar to alternative splice forms exist; similar to cytochrome b6f complex subunit (petM); putative; similar to cy	0
Potri.004G147600.0	45.2265818810569	4.93662	1.11546805498542	4.42560172178739	9.61738235596357e-06	0.000115042785090956	POPTR_0004s15470	0	AT4G31940.1
Potri.004G148500.0	69.3765915458708	-2.53761	0.608212634694824	-4.17224251784146	3.01616352749348e-05	0.000312235761835731	POPTR_0004s15570, estExt_Genewise1_v1.C_LG_IV0352	0	0
Potri.004G149100.0	23170.6351918844	-1.44587	0.325669026657181	-4.43968774446629	9.00894940901314e-06	0.000108654052459675	POPTR_0004s15610, estExt_Genewise1_v1.C_LG_IV0366	0	AT3G50830.1
Potri.004G149800.0	215.175584311361	2.71865	0.634677056712243	4.28351826393229	1.8396099025054e-05	0.000202773327541023	POPTR_0004s15700, estExt_fgenesh4_pg.C_LG_IV1238	0	0
Potri.004G149900.0	545.663294538801	1.00656	0.313839995370999	3.20725521554328	0.00134008051749493	0.00774826633864591	POPTR_0004s15710	0	AT2G16070.2
Potri.004G150100.0	92.3174438321149	-9.68072	1.53980091384476	-6.28699517807305	3.23669425744268e-10	1.13278214950776e-08	POPTR_0004s15730, eugene3.00041141	similar to zinc finger protein-related; [ co-ortholog (2of2) of At3g27710, At2g16090, At4g34370, At3g27720, ]	AT4G34370.1
Potri.004G150400.0	17.3117899042164	-5.82535	1.73699945914492	-3.35368734500678	0.000797424110382266	0.00503993946131962	POPTR_0004s15760, Pt-CLB6.1, eugene3.00041144	similar to CHLOROPLAST BIOGENESIS; [ co-ortholog (2of2) of At4g34350, ]	AT4G34350.1
Potri.004G152300.0	24.1051438217541	-7.74224	1.8358064813006	-4.21735018623777	2.47189941071056e-05	0.000262230319637506	POPTR_0004s15960, eugene3.00041157	0	AT3G18830.1
Potri.004G152800.0	443.056568167119	-3.62671	0.439705742959253	-8.24804053284468	1.6101276192248e-16	1.70228173189958e-14	POPTR_0004s16020	0	AT1G11755.1
Potri.004G153200.0	1066.08867824486	-4.3978	0.369018223184792	-11.9175720546843	9.58615544032382e-33	4.66996141009501e-30	POPTR_0004s16060, estExt_fgenesh4_pg.C_LG_IV1267	0	0
Potri.004G153500.0	885.572251292518	-1.26237	0.280632768315899	-4.49828181838958	6.85048504932867e-06	8.53562191828339e-05	POPTR_0004s16090, estExt_fgenesh4_pg.C_LG_IV1272	similar to hypothetical protein; [ co-ortholog (1of2) of At4g34450, At2g16200, ]	0
Potri.004G154700.0	13.0823646561885	-6.86033	1.91640448906737	-3.57979314721396	0.000343866299852617	0.00251053723768389	POPTR_0004s16210, eugene3.00041176	0	0
Potri.004G157800.0	388.199336103521	1.64363	0.315804579126737	5.20458114506937	1.94434651225722e-07	3.66241767225403e-06	POPTR_0004s16520	0	AT5G53560.1
Potri.004G158800.0	34.2891874160221	-3.73687	1.02433232628342	-3.64810201368227	0.00026418474616371	0.00201710818022046	POPTR_0004s16620	0	AT5G56550.1
Potri.004G159000.0	40.1984312195547	3.62986	1.12229368817637	3.23431895850007	0.00121933198153735	0.00717194675220064	POPTR_0004s16640	0	AT2G16390.1
Potri.004G160400.0	692.342811879248	-1.04961	0.314739668831422	-3.33484086405589	0.000853482266192074	0.00533050952829112	POPTR_0004s16750, estExt_fgenesh4_pm.C_LG_IV0476	similar to vacuolar proton ATPase; putative; [ co-ortholog (2of2) of At4g39080, At2g21410, ]	AT4G39080.1
Potri.004G161200.0	139.8207402203	2.22654	0.468902558543698	4.74840717055323	2.05024953795819e-06	2.97711570839107e-05	POPTR_0004s16830	0	AT4G34640.1
Potri.004G161500.0	661.229650827479	-1.36716	0.347938984947498	-3.92931182396004	8.51893114588784e-05	0.000758972744517911	POPTR_0004s16860	0	AT5G66320.1
Potri.004G162200.0	31.4147460540251	-8.12408	1.70908304941706	-4.75347320797947	1.99951611764621e-06	2.90854671796957e-05	POPTR_0004s16900	0	AT4G39010.1
Potri.004G163400.0	6686.67718201929	-1.58248	0.334450926171661	-4.7315758440918	2.22783547868728e-06	3.18839703156598e-05	POPTR_0004s17030, estExt_fgenesh4_pg.C_LG_IV1366, Pt-AVAP5.1	similar to Vacuolar ATP synthase 16 kDa proteolipid subunit 1/3/5 (EC 3.6.3.14) (V-ATPase 16 kDa proteolipid subunit 1/3/5).; [ co-ortholog (1of2) of At4g34720, At4g38920, ]	AT4G34720.1;AT1G75630.1
Potri.004G164500.0	35.672765925947	7.10098	1.28131636078569	5.54193947679387	2.99139707852793e-08	7.09849669685065e-07	POPTR_0004s17160, gw1.IV.851.1, Pt-GAS41.1	YEATS family protein; similar to The GSA41 human homolog is expressed in nuclei and binds NuMA; similar to a component of the nuclear matrix in interphase nuclei. In addition to Arabidopsis; similar to GSA41 is found in Drosophila; similar to C.elegans; s	AT5G45600.1;AT5G45600.2
Potri.004G165900.0	16.905189933239	-5.79256	1.73368657871816	-3.34118293033736	0.000834222392694755	0.00523445833090677	POPTR_0004s17330	0	0
Potri.004G166200.0	20.9214436005707	-6.1007	1.66731630479905	-3.65899533633524	0.000253205947478873	0.0019440363921856	POPTR_0004s17360	0	0
Potri.004G167700.0	979.253663168639	2.68162	0.734054233817502	3.65315856215362	0.000259034160445809	0.00197960741811016	POPTR_0004s17500, estExt_Genewise1_v1.C_LG_IV0987	similar to expressed protein in Arabidopsis thaliana; [ co-ortholog (1of2) of At2g21180, ]	0
Potri.004G167900.0	213.040046627402	-1.58204	0.412040302605047	-3.83952400538293	0.000123273076483529	0.00104280544270796	POPTR_0004s17520, fgenesh4_pg.C_LG_IV001418	0	0
Potri.004G168800.0	17854.3081738506	-0.794739	0.244387562691449	-3.25196074054403	0.00114611851472379	0.00681716890072125	POPTR_0004s17610, estExt_fgenesh4_kg.C_LG_IV0063, Pt-VCCYP.1	similar to [Segment 1 of 2] Peptidyl-prolyl cis-trans isomerase (PPIase) (Rotamase) (Cyclophilin) (Cyclosporin A-binding protein) (Pollen allergen Bet v 7). [ORG:Betula pendula]; [ ortholog of At2g16600,AAP80745,BAA25755,P81531_1,T50770,]	AT2G16600.1
Potri.004G172200.0	84.4630200059039	-9.55279	1.61355549355936	-5.92033736834022	3.21281865200703e-09	9.15395406067828e-08	POPTR_0004s17800	0	0
Potri.004G173200.0	214.003972932497	-2.17663	0.637638092742482	-3.41358631376957	0.00064113846180812	0.00421181519926566	POPTR_0004s17890	0	0
Potri.004G173400.0	1540.34718838168	3.02942	0.417800604724628	7.25087185689605	4.1409732323577e-13	2.54030814710931e-11	POPTR_0004s17910, estExt_fgenesh4_pg.C_LG_IV1441	nodulin family protein; similar to nodulin-like protein (Arabidopsis thaliana) GI:3329368; similar to nodule-specific protein Nlj70 (Lotus japonicus) GI:3329366; [ co-ortholog (2of4) of At4g34950, At2g16660, ]	0
Potri.004G173600.0	1029.03163642561	1.65355	0.32568261047296	5.0771682091116	3.83101690899448e-07	6.73613695003312e-06	POPTR_0004s17930, fgenesh4_pg.C_LG_IV001457	similar to choline transporter-related; weakly similar to CD92 protein (Homo sapiens) gi|16945323|emb|CAC82175|; [ co-ortholog (2of2) of At4g38640, ]	0
Potri.004G173800.0	300.856186272124	-2.85445	0.555307738708716	-5.14030967795429	2.74286028188461e-07	5.02183962442323e-06	POPTR_0004s17950, Pt-ADF5.2, estExt_Genewise1_v1.C_LG_IV1110	similar to putative actin-depolymerizing factor [Populus x canescens]. [ORG:Populus alba x Populus tremula]; [ co-ortholog (2of2) of At4g34970, At2g16700, AAN05421, ]	AT2G16700.1
Potri.004G173900.0	14063.3601530823	-2.33223	0.42765382340128	-5.45354287794302	4.93760330378907e-08	1.12236737495553e-06	POPTR_0004s17960, eugene3.00041341	0	AT4G34980.1
Potri.004G175200.0	741.7848457711	-1.33947	0.302742679313047	-4.42446210865744	9.66828705969605e-06	0.00011556427428342	POPTR_0004s18120, grail3.0045019202	bZIP transcription factor family protein; [ co-ortholog (2of2) of At4g35040, At2g16770, ]	AT4G35040.1
Potri.004G175400.0	983.591035713562	-4.15701	0.489168383728786	-8.49810735642765	1.9270684755477e-17	2.31294764613442e-15	POPTR_0004s18140, Pt-ATFP6.1, estExt_Genewise1_v1.C_LG_IV1191	similar to GMFP7. [ORG:Glycine max]; [ ortholog of AAD09515,At4g38580,]	AT4G38580.1
Potri.004G175600.0	203.734613892016	1.35761	0.387017196814742	3.5078769051562	0.000451698001600133	0.00313300861243867	POPTR_0004s18160	0	AT1G68000.1
Potri.004G176100.0	23.6126570225433	4.4709	1.42167990209597	3.1448002566137	0.00166200263142857	0.00926255167739857	POPTR_0004s18220	0	;AT2G20960.1
Potri.004G176400.0	45.9208527337871	-3.87932	0.790649781440098	-4.90650100696593	9.27155131306234e-07	1.47283690775597e-05	POPTR_0004s18250, eugene3.00041369	0	0
Potri.004G176500.0	67.3190900488416	-9.22514	1.55515039065119	-5.93199108978669	2.99282869854088e-09	8.60611446935742e-08	POPTR_0004s18260	0	0
Potri.004G177300.0	746.723210154195	1.38333	0.427819828255607	3.23345091128653	0.0012230435299999	0.00718867199026437	POPTR_0004s18360	0	0
Potri.004G177800.0	223.03231753115	-1.83043	0.540378745652013	-3.38731642596736	0.00070579933040997	0.00455233238941737	POPTR_0004s18430, grail3.0045021802	0	0
Potri.004G179000.0	92.4791662100336	-5.89457	0.869181880794325	-6.78174495137805	1.18732952039046e-11	5.66203492017293e-10	POPTR_0004s18540, estExt_fgenesh4_pg.C_LG_IV1504	similar to FAT domain-containing protein; phosphatidylinositol 3- and 4-kinase family protein; similar to Atr protein (Xenopus laevis) GI:11385422; [ ortholog of At5g40820,]	AT5G40820.1
Potri.004G180500.0	21.5520784661798	-5.11429	1.32400184272528	-3.86275349968819	0.000112116124402406	0.00096351612271801	POPTR_0004s18730, eugene3.00041408	0	AT1G76160.1
Potri.004G180800.0	39.862201945423	-4.11969	1.03625844869599	-3.97554686441019	7.02177140669502e-05	0.000642211632350474	0	0	AT2G47450.1
Potri.004G180900.0	32.2585571279589	-6.69226	1.70941336024865	-3.91494698722538	9.0424073435169e-05	0.000799496834340489	POPTR_0004s18760	0	0
Potri.004G182800.0	702.264902873507	1.93468	0.35914852451488	5.38683877403621	7.17077030921707e-08	1.55460548283157e-06	POPTR_0004s19340, gw1.IV.1469.1	protein kinase family protein; similar to protein kinase domain containing protein; [ co-ortholog (1of2) of At4g35230, ]	AT4G35230.1
Potri.004G183700.0	9.39233419411119	7.0524	1.98416199234041	3.55434569850948	0.00037892078576248	0.00271348258501376	POPTR_0004s19441	0	0
Potri.004G183900.0	161.855310603689	2.65224	0.404914405295858	6.5501256388135	5.74886968063831e-11	2.36083747463568e-09	POPTR_0004s19460	0	AT1G08290.1
Potri.004G185200.0	37.0198902652915	3.7937	0.805253858696714	4.71118411080545	2.46281613716649e-06	3.4845482305183e-05	POPTR_0004s19610	0	AT4G21900.1
Potri.004G185500.0	25.7818132408142	-7.83891	1.77403273314977	-4.41869762541666	9.92974570874966e-06	0.000118210125603203	POPTR_0004s19640, fgenesh4_pg.C_scaffold_66000005	0	0
Potri.004G185900.0	73.2022020634913	3.39259	0.945596342919131	3.58777768443778	0.000333508464649863	0.00244714052103539	POPTR_0004s19690	0	AT1G03430.1
Potri.004G186400.0	562.177674339286	-1.88554	0.378582796163079	-4.98051559841769	6.34150906201577e-07	1.04757175961291e-05	POPTR_0004s19750	0	0
Potri.004G187100.0	13.7295813231333	-6.93216	2.06959819433227	-3.34952069770281	0.000809515072962911	0.00510337528235563	POPTR_0004s19830	0	0
Potri.004G188200.0	446.173045614545	-1.71732	0.447646629854164	-3.83633238109846	0.000124885362910883	0.00105478457595063	POPTR_0004s19970, eugene3.00660028, Pt-PSK6.2	similar to Putative phytosulfokines 6 precursor (AtPSK6) (AtPSK3_2) [Contains: Phytosulfokine-alpha-like (PSK-alpha-like) (Phytosulfokine-a-like); similar to Phytosulfokine-beta (PSK-beta) (Phytosulfokine-b)].; [ co-ortholog (2of2) of At3g44735, ]	AT3G44735.1
Potri.004G188600.0	1367.56527153646	-1.73325	0.321648898843631	-5.38865015464103	7.0988838918978e-08	1.54306010756081e-06	POPTR_0004s20000, estExt_fgenesh4_pm.C_660017	similar to expressed protein in Arabidopsis thaliana; [ co-ortholog (2of2) of At2g27830, ]	0
Potri.004G189000.0	1785.70766475796	-2.69167	0.515623716291997	-5.22022829226687	1.78702707358652e-07	3.41265854290984e-06	POPTR_0004s20040, Pt-ATCSLA02.2, eugene3.00660037	glycosyl transferase family 2 protein; similar to beta-(1-3)-glucosyl transferase GB:AAC62210 GI:3687658 from (Bradyrhizobium japonicum); similar to cellulose synthase from Agrobacterium tumeficiens (gi:710492) and Agrobacterium radiobacter (gi:710493); s	AT5G22740.1
Potri.004G189900.0	655.327247365593	-2.52481	0.424199544476655	-5.95193081257235	2.64997403431438e-09	7.70943851083616e-08	POPTR_0004s20120, estExt_fgenesh4_pm.C_660024, Pt-AXS1.2	similar to UDP-D-APIOSE/UDP-D-XYLOSE SYNTHASE 1; [ co-ortholog (1of2) of At2g27860, At1g08200, ]	AT1G08200.1
Potri.004G191200.0	43.3051206054961	5.50282	1.0895826681182	5.050387925954	4.40913738429519e-07	7.62317455203994e-06	POPTR_0004s20250, estExt_fgenesh4_pg.C_660060	heat shock family protein; similar to Swiss-Prot:P27397 18.0 kDa class 1 heat shock protein (Daucus carota); [ co-ortholog (2of3) of At5g20970, At2g27140, ]	0
Potri.004G194200.0	1285.56615393935	1.63506	0.285174624951179	5.73352805838435	9.83627852390813e-09	2.5915412505461e-07	POPTR_0004s20530, POPTR_0004s20520	0	AT3G03740.1
Potri.004G195800.0	257.412357758953	-1.34913	0.397624484532295	-3.39296349643532	0.000691408513337951	0.00448044979496124	POPTR_0004s20660, gw1.66.323.1	0	0
Potri.004G197100.0	36.2311046282681	-8.33181	1.66141014183771	-5.01490553279422	5.30595285952822e-07	8.96707187378892e-06	POPTR_0004s20800, grail3.0066009001	0	AT3G10230.1
Potri.004G197600.0	120.6622941065	-3.35097	0.863016187712174	-3.88286214911272	0.000103234099305077	0.000896174422513851	POPTR_0004s20850, fgenesh4_pm.C_scaffold_66000049	similar to harpin-induced protein-related; similar to HIN1-related; similar to harpin-responsive protein-related; similar to 1 transmembrane domain containing protein; similar to hin1 homolog (GI:13122296) (Arabidopsis thaliana); similar to hin1 (GI:22830	0
Potri.004G201600.0	79.0254104155287	2.82563	0.575444633225927	4.91034922949707	9.09143346681665e-07	1.45071717715517e-05	POPTR_0004s21180, grail3.0066011701	similar to rac GTPase activating protein 1 [Lotus japonicus]. [ORG:Lotus corniculatus var. japonicus]; [ co-ortholog (3of3) of AAC62624, ]	0
Potri.004G201900.0	87.8266734558747	1.9992	0.50921080944029	3.92607304497804	8.63439446421785e-05	0.000767793595073345	POPTR_0004s21210	0	0
Potri.004G202300.0	1016.936233874	-3.18691	0.347074227470982	-9.18220821398608	4.22340236419714e-20	6.81366439860246e-18	0	0	0
Potri.004G202400.0	140.736759531335	-2.15049	0.622673606638735	-3.45363357033388	0.00055308833032853	0.00370590063835284	POPTR_0004s21250	0	0
Potri.004G203300.0	269.06982260822	1.53438	0.463271795151404	3.31204777436226	0.000926157284245684	0.00567456910655586	POPTR_0004s21350, fgenesh4_pg.C_scaffold_66000165	F-box family protein; [ co-ortholog (1of2) of At1g67190, ]	0
Potri.004G203800.0	786.73318980884	-1.43133	0.392653451131909	-3.64528547201614	0.000267095145023957	0.00203432828881674	POPTR_0004s21400, estExt_fgenesh4_pg.C_660168	similar to cytochrome c1; putative; similar to cytochrome c1; similar to heme protein; similar to mitochondrial precursor (Clone PC13III) (Solanum tuberosum) SWISS-PROT:P25076; [ co-ortholog (1of2) of At3g27240, At5g40810, ]	0
Potri.004G204500.0	19.8480538294148	5.22711	1.26361784952524	4.13662411694028	3.52452750684899e-05	0.000356978744018195	0	0	0
Potri.004G207100.0	537.892388579382	-1.73047	0.390197125499006	-4.43486849400934	9.21285093196671e-06	0.000110683404934581	POPTR_0004s21690, gw1.66.623.1	similar to transporter-related; similar to low similarity to hexose transporter (Solanum tuberosum) GI:8347246; similar to transporter-related; similar to low similarity to hexose transporter (Solanum tuberosum) GI:8347246; similar to conta; [ co-ortholog	AT4G35300.1
Potri.004G208100.0	84.2669058320485	2.50749	0.52366972525454	4.78830262098178	1.68197881001586e-06	2.49932796261029e-05	POPTR_0004s21790, estExt_fgenesh4_pm.C_660098	similar to aminoacylase; putative; similar to N-acyl-L-amino-acid amidohydrolase; putative; similar to aminoacylase-1 (N-acyl-L-amino-acid amidohydrolase; similar to ACY-1)(Homo sapiens) SWISS-PROT:Q03154; similar to aminoacylase; putative; similar to N-a	0
Potri.004G208500.0	32.7541815473722	-3.39346	0.887823387758565	-3.82222913850746	0.000132250711151861	0.00110855901436167	POPTR_0004s21830, eugene3.00660225, Pt-HMGR3.4	similar to 3-hydroxy-3-methylglutaryl coenzyme A reductase. [ORG:Malus x domestica]; [ co-ortholog (4of4) of AAK64657, AAL03987, AAK95406, AAA33359, AAQ54556, S22521, P29058, AAD09278, CAA38468, BAA09705, Q00583, AAM19212, T10099, AAL03986, S14953, AAK954	AT1G76490.1
Potri.004G209200.0	83.3638017755998	2.52681	0.678000885616339	3.72685964752376	0.000193880349156442	0.00154241347255581	POPTR_0004s21900, estExt_fgenesh4_pg.C_660219	0	0
Potri.004G210100.0	274.615953893955	-5.34175	0.463223263817284	-11.5317051100827	9.13169588714697e-31	3.71929482485519e-28	POPTR_0004s21980	0	AT2G17390.1
Potri.004G210300.0	326.502273188852	-2.60066	0.607118578559689	-4.28361621133253	1.83879985687335e-05	0.000202773327541023	POPTR_0004s22000, estExt_fgenesh4_kg.C_660007	hydroxyproline-rich glycoprotein family protein; similar to proline-rich extensin domain containing protein; similar to related to vegetative cell wall protein gp1 (Chlamydomonas reinhardtii) gi|12018147|gb|AAG45420; [ co-ortholog (2of2) of At3g45230, ]	0
Potri.004G214100.0	80.6744270352696	-9.48596	1.53548054486558	-6.17784280274546	6.49833677456894e-10	2.17004270381943e-08	POPTR_0004s22400, gw1.163.8.1	0	0
Potri.004G214300.0	555.702628019341	-2.15695	0.450656048718085	-4.78624803326987	1.69928035378282e-06	2.52202033391482e-05	POPTR_0004s22410, Pt-PNATH.2, eugene3.01630004	similar to ABC transporter homolog. [ORG:Populus nigra]; [ co-ortholog (2of2) of BAA94511, ]	AT5G60790.1
Potri.004G215200.0	1961.39875482816	-1.42491	0.348487593563561	-4.08883106238724	4.3355244932216e-05	0.000425083291373681	POPTR_0004s22500, grail3.0163001102	0	0
Potri.004G215900.0	206.268948345052	-5.18166	0.567081432003103	-9.13740947587008	6.39661883458114e-20	9.99521980787223e-18	POPTR_0004s22550	0	0
Potri.004G216500.0	363.804705331657	12.3278	1.32158186341265	9.32809962215539	1.07786076793607e-20	1.88587681544871e-18	POPTR_0004s22600, estExt_fgenesh4_pg.C_1630021	similar to nodulin-26. [ORG:Glycine max]; [ co-ortholog (3of4) of JQ2288, AAA02947, ]	AT2G36830.1
Potri.004G218400.0	13953.5356717304	2.0238	0.553054877108025	3.65931931318319	0.000252886075812379	0.00194247546285414	POPTR_0004s22810, estExt_fgenesh4_kg.C_1630003, Pt-PETF.3	similar to Ferredoxin 2; similar to chloroplast precursor.; [ co-ortholog (1of2) of At1g60950, At1g10960, ]	AT1G60950.1
Potri.004G218900.0	16.7260063577072	-7.21588	1.83899501750634	-3.92381756845506	8.71567451465734e-05	0.000773217433654806	POPTR_0004s22860, fgenesh4_pg.C_scaffold_163000050	similar to putative phospholipase D beta 1. [ORG:Fragaria x ananassa]; [ co-ortholog (4of5) of AAV33444, ]	AT4G11850.1
Potri.004G219000.0	1081.87289340235	-1.54692	0.331158714598752	-4.67124941857353	2.9937315403111e-06	4.15062835485655e-05	0	0	0
Potri.004G219800.0	31.2202023718154	8.78378	1.69354729678512	5.1866136318959	2.14152377137163e-07	4.00950701580469e-06	POPTR_0004s22940, eugene3.153290001	0	0
Potri.004G219900.0	32.3588393008536	8.83547	1.65408599749482	5.34160343304822	9.21280245912028e-08	1.93484426962674e-06	POPTR_0004s22950, fgenesh4_pg.C_scaffold_163000059	0	AT1G13260.1
Potri.004G220100.0	1258.66787331284	-4.11216	0.456525018547155	-9.00751308052511	2.10781922042027e-19	3.11718860305605e-17	POPTR_0004s22960	0	AT1G35520.1
Potri.004G223100.0	53.4971162977591	-2.90801	0.700266594046157	-4.15271723723694	3.28550611679265e-05	0.00033633456725057	POPTR_0004s23180, gw1.86.38.1	similar to embryogenesis-associated protein-related; weakly similar to Embryogenesis-associated protein EMB8 (Swiss-Prot:Q40863) (Picea glauca); [ ortholog of At5g49950,]	0
Potri.004G224000.0	2355.55001629415	0.849935	0.264804294729371	3.20967305881796	0.00132886025758778	0.00769592846148447	POPTR_0004s23270, fgenesh4_pm.C_scaffold_86000007	similar to DEAD-box protein abstrakt; putative; similar to RNA helicase DBP2 - Saccharomyces cerevisiae; similar to PID:g5272; [ co-ortholog (1of3) of At4g33370, At5g51280, ]	0
Potri.004G227200.0	98.7004313558283	1.84359	0.542869759395784	3.39600165410031	0.000683779463583447	0.00443911700358786	POPTR_0004s23580	0	0
Potri.004G229200.0	339.747513453699	1.14186	0.339482097803594	3.36354846625948	0.000769473239984507	0.00489566264978619	POPTR_0004s23810, eugene3.00860077	similar to expressed protein in Arabidopsis thaliana; similar to expressed protein in Arabidopsis thaliana; [ ortholog of At2g02570,]	0
Potri.004G229400.0	154.389283685453	-10.422	1.52915579395811	-6.81551548684743	9.3926354324445e-12	4.53126266638997e-10	POPTR_0004s23830, POPTR_0004s23840	0	0
Potri.004G229500.0	278.572126956	1.71954	0.456876395742251	3.76368375742268	0.000167428593525192	0.00135939980592595	POPTR_0004s23850	0	AT5G49820.1
Potri.004G229600.0	24.9576735507119	6.01485	1.62205523652825	3.70816407793462	0.000208767373280012	0.00164713413437342	POPTR_0004s23860	0	AT1G14440.1
Potri.004G230100.0	60.685154134532	6.87106	0.996886542819383	6.89251692406603	5.48137682864354e-12	2.78496538461449e-10	POPTR_0004s23920, fgenesh4_pg.C_scaffold_86000096	0	AT3G18990.1
Potri.004G230600.0	72.6106115303898	-1.70782	0.537519936485784	-3.17721979513739	0.00148694298589964	0.0084499867025939	POPTR_0004s23950	0	0
Potri.004G232600.0	701.479232902294	-1.95936	0.446554840709615	-4.38773317567527	1.14538169844473e-05	0.000134675855645335	POPTR_0004s24090, Pt-ATGSTZ2.1, estExt_Genewise1_v1.C_860293	similar to Glutathione S-transferase zeta class. [ORG:Euphorbia esula]; [ ortholog of At2g02380,AAG34815,P57108,AAF72197,At2g02390,]	AT2G02390.1
Potri.004G232700.0	14.7737310867184	-7.03541	1.94178158905658	-3.62317434158207	0.000291009531006151	0.0021873971050794	POPTR_0004s24100, eugene3.00860119	0	0
Potri.004G232800.0	58.8631275029658	-3.67678	0.735653307272466	-4.99798314118712	5.7933048606158e-07	9.67953323887018e-06	POPTR_0004s24110, eugene3.00860120	0	0
Potri.004G232900.0	89.0798422030008	-2.3729	0.742171903070741	-3.19723543835097	0.00138751625642851	0.00797613174247252	POPTR_0004s24120, grail3.0086010101	similar to acid phosphatase; putative; similar to acid phosphatase-1(1); similar to Apase-1(1) (Lycopersicon esculentum) GI:7705154; similar to acid phosphatase (Glycine max) GI:3341443; [ ortholog of At4g25150,At5g51260,]	0
Potri.004G234200.0	238.100804722742	-3.56069	0.399129969205543	-8.92113567024888	4.61530806073394e-19	6.51518913459857e-17	POPTR_0004s24230	0	0
Potri.004G234300.0	446.925961117338	1.77839	0.455021158411438	3.90836994001208	9.29209476292682e-05	0.000818369707142562	POPTR_0004s24240, gw1.86.365.1	0	0
Potri.004G235500.0	1044.14907889478	5.30046	0.46915751488979	11.2978249185875	1.34508273112146e-29	4.77408292210181e-27	POPTR_1018s00210, estExt_Genewise1_v1.C_860386	0	0
Potri.004G235700.0	20.2154122069884	-7.48858	1.80862213662502	-4.14048669031417	3.46569718721542e-05	0.000352084803037006	POPTR_0004s24380, eugene3.00860154	0	0
Potri.004G236100.0	12452.8450796673	-2.0704	0.459215092500206	-4.50857104821187	6.52657134539894e-06	8.20195574488804e-05	POPTR_0004s24420	0	0
Potri.004G236500.0	316.556057987024	1.78414	0.502358704952748	3.55152792229576	0.000383001352069277	0.00273674679095806	POPTR_0004s24450, gw1.86.419.1	ABC transporter family protein; [ co-ortholog (1of2) of At1g31770, ]	AT1G31770.1
Potri.005G000300.0	39.0441981374943	3.02029	0.767032460647072	3.93762997626616	8.22903599019576e-05	0.000736227580757701	POPTR_0005s00220	0	0
Potri.005G000700.0	217.380402182428	-2.85333	0.711433881112308	-4.01067580784217	6.05451974718203e-05	0.00056699790093757	POPTR_0005s00260, eugene3.01310013	similar to Expressed protein in Arabidopsis thaliana; [ co-ortholog (1of2) of At3g05937, At5g26731, ]	0
Potri.005G001300.0	425.140744601094	3.41556	0.417517882865739	8.18062124143789	2.82384204376793e-16	2.82896595070219e-14	POPTR_0005s00310, Pt-GER1.1, gw1.131.45.1	similar to probable rhicadhesin receptor - garden pea (fragment). [ORG:Pisum sativum]; [ co-ortholog (2of2) of Q9S8P4, S42642, CAB65369, At1g09560, ]	AT3G62020.1
Potri.005G003900.0	12.5323022462388	4.95628	1.57139450418847	3.15406472019266	0.00161013373650618	0.00902205067286782	POPTR_0005s00590	0	0
Potri.005G004200.0	11.081421349833	6.30528	1.77417087637049	3.55393190652764	0.000379517462855147	0.00271458610234478	POPTR_0005s00620	0	0
Potri.005G004500.0	40.5487265177176	7.30088	1.30411728160002	5.59833132977249	2.1642482579885e-08	5.29239645371301e-07	POPTR_0005s00650	0	0
Potri.005G007700.0	360.437196596628	-3.9417	0.64598673720461	-6.10183378329373	1.04858390413518e-09	3.33146638084891e-08	POPTR_0005s00960	0	AT3G07040.1
Potri.005G008700.0	19.967101457733	-7.47218	1.76572170653495	-4.23179884540049	2.31829702553765e-05	0.000248267627583978	0	0	AT3G07040.1
Potri.005G010500.0	247.123544599832	1.72532	0.521738293795034	3.30687151487314	0.000943441542447276	0.00576386939670675	POPTR_0005s01390	0	0
Potri.005G010700.0	166.881371691026	2.03064	0.608404589714999	3.33765431060821	0.000844887928759155	0.00529146473154051	POPTR_0005s01430	0	0
Potri.005G011400.0	98.8623028870701	-5.68007	0.930959448199441	-6.10130748123604	1.05204301934027e-09	3.3381875881876e-08	0	0	0
Potri.005G011900.0	100.649826412216	-2.91053	0.722435329862915	-4.02877442857941	5.6068383983722e-05	0.000530876143321483	POPTR_0005s01480, gw1.131.271.1	similar to expressed protein in Arabidopsis thaliana; similar to expressed protein in Arabidopsis thaliana; [ co-ortholog (1of2) of At1g09280, ]	0
Potri.005G012000.0	198.196244236887	-7.00496	0.829584197920135	-8.44394409883082	3.06805960129685e-17	3.56195985019721e-15	POPTR_0005s01490, eugene3.01310104	0	0
Potri.005G012300.0	48.9339006500223	2.86067	0.705386475769635	4.05546930962467	5.00337419645971e-05	0.000482004001206055	POPTR_0081s00220	0	0
Potri.005G014100.0	52.7676792455207	-3.14756	0.815635632319887	-3.85903299794378	0.000113836567967587	0.000975265355570584	POPTR_0005s01710	0	0
Potri.005G014300.0	461.348693081222	-3.87971	0.568556314380689	-6.82378387462066	8.86732570303376e-12	4.31132499201318e-10	0	0	AT1G09240.1
Potri.005G015000.0	3790.94776499417	1.59333	0.386543832158325	4.12198291442869	3.75625066028459e-05	0.000376292039045226	0	0	AT1G15690.1
Potri.005G015300.0	118.709213456586	-1.78668	0.482841228915598	-3.70034165545233	0.000215309393352772	0.00169069591588168	0	0	0
Potri.005G017000.0	13.0786429812742	3.97081	1.2087505213659	3.28505090914532	0.00101963946344703	0.00615325296802078	POPTR_0005s01700, fgenesh4_pm.C_scaffold_133000047	0	0
Potri.005G017300.0	2055.33870073885	-4.00878	0.594470247306799	-6.74344095824507	1.54678848923204e-11	7.25093585188115e-10	POPTR_0005s01730	0	AT1G09240.1
Potri.005G017800.0	325.896741663035	11.2072	1.25207771055524	8.95085430199742	3.52741695880177e-19	5.03670542192126e-17	0	0	0
Potri.005G018000.0	8.70161967128839	6.94441	2.08211920263103	3.33526051172498	0.000852195229224111	0.00532514850856968	POPTR_0107s00230, gw1.133.211.1	0	AT4G21380.1
Potri.005G018700.0	1776.33925991457	-5.14073	0.410868936548412	-12.5118381272709	6.4318430451401e-36	4.09741385785912e-33	POPTR_0005s01840, Pt-VP2.1, estExt_fgenesh4_pg.C_1330100	similar to inorganic pyrophosphatase. [ORG:Malus x domestica]; [ co-ortholog (1of2) of AAC06255, AAL11507, T16994, ]	AT1G15690.1
Potri.005G018900.0	22.7200714015662	4.51683	1.30768569337995	3.45406399673993	0.000552206319211525	0.00370098894006214	POPTR_0005s01860, fgenesh4_pm.C_scaffold_133000041	0	0
Potri.005G019400.0	57.7721659539925	3.76941	0.93727326643755	4.02168054890376	5.77843908960809e-05	0.000544220315319609	POPTR_0005s01930, fgenesh4_pm.C_scaffold_133000039	0	0
Potri.005G020200.0	35.7514613336288	8.98296	1.58955055560954	5.65125535321849	1.59280264590027e-08	4.00133283492338e-07	POPTR_0005s02010, fgenesh4_pg.C_scaffold_133000087, Pt-CBP60.7	similar to calmodulin-binding protein 60-C. [ORG:Phaseolus vulgaris]; [ co-ortholog (3of9) of AAN65368, CAB71126, AAN65369, ]	0
Potri.005G021000.0	331.64166029247	-1.03141	0.32935033869911	-3.13164296622545	0.00173831128260018	0.00960128577593764	POPTR_0005s02090, fgenesh4_pg.C_scaffold_133000080	PHD finger family protein; [ co-ortholog (2of2) of At3g05670, ]	0
Potri.005G021800.0	135.150984401823	4.03285	0.485199785173723	8.31173659179359	9.4311588672335e-17	1.0322341059754e-14	POPTR_0005s02170	0	0
Potri.005G022700.0	9.38074593964979	7.05363	2.1447952318287	3.28871892654272	0.00100644477328725	0.00608545154351955	POPTR_0005s02240, gw1.133.141.1	pectinesterase family protein; [ co-ortholog (2of2) of At3g05620, ]	0
Potri.005G024000.0	271.752019989799	-2.06641	0.522359164354786	-3.95591479673657	7.62423330481235e-05	0.000687315226625772	POPTR_0005s02380	0	0
Potri.005G024600.0	147.736270734432	-8.91311	1.4740144287593	-6.0468244197743	1.47728598160524e-09	4.52566833698916e-08	POPTR_0005s02450	0	AT1G09140.1
Potri.005G026100.0	549.900957648874	-1.78267	0.533629923547319	-3.34064240623847	0.000835848028924044	0.00524277815668212	POPTR_0005s02620, eugene3.01330028	similar to copper chaperone (CCH)-related; similar to low similarity to copper homeostasis factor (GI:3168840)(PMID:9701579) and farnesylated proteins ATFP3 (GI:4097547) and GMFP7 (Glycine max)(GI:4097573); [ co-ortholog (1of2) of At1g56210, ]	0
Potri.005G031000.0	83.4122615979867	-9.53407	1.53180725952067	-6.2240641959788	4.84438708499947e-10	1.64424586238814e-08	0	0	0
Potri.005G032100.0	150.508819982653	1.34432	0.393293971207022	3.41809227195957	0.000630617238578379	0.0041581212224798	0	0	0
Potri.005G034100.0	286.977568551149	1.10745	0.352291243210086	3.14356135613421	0.00166905421561726	0.00929559560345455	POPTR_0005s03700, eugene3.00700233	similar to expressed protein in Arabidopsis thaliana; similar to expressed protein in Arabidopsis thaliana; [ co-ortholog (2of2) of At1g54920, ]	0
Potri.005G034300.0	196.225004777363	9.57144	1.46521487875425	6.53244665818057	6.47038453348783e-11	2.63104261431268e-09	POPTR_0005s03720, estExt_fgenesh4_pg.C_700231	0	0
Potri.005G035700.0	148.074875922151	-3.52078	0.958362069456157	-3.67374406013908	0.000239022155984023	0.00184942555759049	POPTR_0005s03780, eugene3.00700225	similar to NBS-LRR resistance gene-like protein ARGH34. [ORG:Malus x domestica]; [ co-ortholog (1of8) of AAQ73308, ]	AT3G07040.1
Potri.005G036900.0	15.0356166948258	-7.06099	1.83122294286762	-3.85588793662738	0.000115310306519675	0.000984496414254749	0	0	0
Potri.005G037000.0	56.8391225568584	-2.37541	0.660350083919826	-3.59719328076804	0.000321669461504174	0.00237712009847448	POPTR_0005s03920, gw1.70.549.1	0	AT1G08920.3;AT1G08920.1
Potri.005G041100.0	62.1767743454652	5.56553	0.838870799982077	6.63455522345956	3.25482478707623e-11	1.42369932807938e-09	POPTR_0369s00230	0	AT4G26090.1;
Potri.005G041300.0	129.560489173956	1.78603	0.570932031079744	3.12826363344162	0.00175842380389726	0.00968692669796619	0	0	AT4G26090.1
Potri.005G042300.0	202.304300741106	-3.00694	0.47044275821298	-6.39173359250595	1.64015478622249e-10	6.08203666622356e-09	0	0	0
Potri.005G044000.0	122.13399951509	-1.50185	0.449206478430247	-3.34333534529105	0.000827778013787717	0.00520398399609206	POPTR_0005s04550	0	0
Potri.005G044400.0	4426.46396915323	-1.43965	0.322992226716008	-4.45723518563533	8.30235015546868e-06	0.000101163261212663	POPTR_0005s04590, eugene3.00700152, Pt-CUZN-SOD.1	similar to Cu/Zn superoxide dismutase. [ORG:Pisum sativum]; [ co-ortholog (1of2) of At1g08830, 1803526A, BAD51400, CAC33845, JW0084, CAE54085, AAA33659, CAA10160, ]	AT1G08830.1
Potri.005G046100.0	28.4461396125227	3.82528	0.892275754810334	4.28710480389832	1.81016903125713e-05	0.000199971763368534	POPTR_0005s04760	0	0
Potri.005G046600.0	34.4828549208591	-8.25879	1.64708090572753	-5.01419538384316	5.32558496215423e-07	8.97653720384815e-06	POPTR_0005s04810	0	0
Potri.005G048400.0	1009.62252626054	-3.11604	0.455858043899679	-6.83555542306388	8.16879090161399e-12	3.99514980217716e-10	POPTR_0005s05020, grail3.1757000202	similar to O-acetylserine (thiol)lyase [Populus x canescens]. [ORG:Populus alba x Populus tremula]; [ co-ortholog (6of8) of S46438, Q43317, AAL66291, BAA05965, AAQ57205, CAA06819, ]	AT4G14880.1
Potri.005G048500.0	14.1144996962899	-6.97141	1.99264878393553	-3.49856430804757	0.000467770270552304	0.00322916153705807	0	0	AT4G14880.1
Potri.005G052700.0	32.3167384313872	7.86625	1.45572741168394	5.40365914400435	6.52949702259873e-08	1.43055867307289e-06	POPTR_0005s05420, estExt_Genewise1_v1.C_700203	0	0
Potri.005G053400.0	305.608653985878	-1.93143	0.404444560593231	-4.77551037504936	1.79252048709294e-06	2.64303688438125e-05	0	0	0
Potri.005G053500.0	11.0912166278719	-6.62469	2.01885737300839	-3.28140516430609	0.00103291252935035	0.00622428129801345	POPTR_0005s05500	0	AT4G02590.1
Potri.005G054400.0	69.7730539000213	2.5624	0.578111055792725	4.43237014409228	9.32028361049429e-06	0.000111704026195239	POPTR_0005s05610, fgenesh4_pm.C_scaffold_70000018	0	AT2G30580.1
Potri.005G054500.0	718.853379045954	-1.49164	0.331231716071903	-4.50331616878874	6.69012393257266e-06	8.36939220064289e-05	POPTR_0005s05620, eugene3.00700054	similar to prefoldin; putative; similar to Swiss-Prot:Q9NQP4 prefoldin subunit 4 (Protein C-1) (Homo sapiens); [ co-ortholog (2of2) of At1g08780, ]	AT1G08780.1
Potri.005G054600.0	42.6704073271211	4.73409	1.32006866576735	3.58624753785814	0.000335470532381419	0.00245885073750068	POPTR_0005s05630	0	0
Potri.005G055600.0	111.44454322012	2.80542	0.468597294990006	5.98685025077064	2.1394358826027e-09	6.34299337747782e-08	0	0	0
Potri.005G058300.0	28.4021682359838	-3.02982	0.965572285585509	-3.1378516204697	0.00170191007422785	0.00944892866909295	POPTR_0005s05970, fgenesh4_pg.C_scaffold_70000020	glycosyl transferase family 48 protein; similar to 3-beta-glucan synthase; [ ortholog of At2g13680,]	AT2G13680.1
Potri.005G058500.0	29.235880896488	-6.55891	1.59059848925352	-4.1235460444325	3.73083838113399e-05	0.000374062468035811	POPTR_0005s05990	0	AT1G43850.1
Potri.005G060500.0	1273.07146263492	1.0182	0.307142817333054	3.31508173166905	0.000916163334575098	0.00562860485843678	POPTR_0005s06180, eugene3.00050006	FAD-dependent oxidoreductase family protein; [ ortholog of At5g67290,]	0
Potri.005G061200.0	36.675644727593	-6.91461	1.65768342143398	-4.17124650044799	3.02937939388792e-05	0.00031334276037113	POPTR_0005s06250, eugene3.00050010	similar to expressed protein in Arabidopsis thaliana; similar to supported by Brassica genomic sequence alignment and EST/cDNA sequences.; [ ortholog of At3g13275,]	0
Potri.005G064800.0	52.9908273464433	-2.34747	0.692169942968971	-3.39146836111553	0.00069519189098831	0.00450027163408144	POPTR_0005s06600, estExt_fgenesh4_pg.C_LG_V0052	0	0
Potri.005G067500.0	9.09555377809325	-6.33817	2.01314569867743	-3.14839023531943	0.00164172366614012	0.00916814882558899	POPTR_0005s06850, fgenesh4_pm.C_LG_V000031	0	0
Potri.005G067600.0	270.868745184956	-1.75278	0.381721074374585	-4.59178615205271	4.39468553582427e-06	5.82946941471191e-05	POPTR_0005s06860, eugene3.00050069	similar to expressed protein in Arabidopsis thaliana; similar to low similarity to SP|O75575 Calcitonin gene-related peptide-receptor component protein {Homo sapiens}; [ ortholog of At5g62950,At3g28956,]	0
Potri.005G067900.0	10.6190616451579	-6.56006	1.92039268794376	-3.41599897838033	0.000635484854016835	0.00418352442979551	0	0	0
Potri.005G069400.0	10.2709088702662	7.17897	2.17415586247345	3.30195782432673	0.000960125056494527	0.00584664387956042	POPTR_0005s07040, fgenesh4_pg.C_LG_V000091	ankyrin repeat family protein; similar to ankyrin repeat domain containing protein; [ co-ortholog (1of4) of At1g07710, ]	0
Potri.005G070700.0	236.503812533971	1.82598	0.557621951255638	3.27459008616107	0.00105815394444475	0.00635941817845423	POPTR_0005s07170	0	0
Potri.005G071300.0	253.334944302631	2.03081	0.413814218542763	4.9075348441966	9.22282738664374e-07	1.46885350269977e-05	POPTR_0005s07220	0	AT5G10380.1
Potri.005G071900.0	3752.81083118668	4.83368	0.613155299983338	7.88328820836727	3.1887642598363e-15	2.65855194750446e-13	POPTR_0005s07290	0	AT2G22430.1;AT4G40060.1
Potri.005G072000.0	71.6182098736538	3.22251	0.80855164793495	3.98553886597944	6.73271552132756e-05	0.000621144883503094	POPTR_0005s07300	0	0
Potri.005G072600.0	52.757526092946	6.67802	1.00662137993132	6.63409225894135	3.26505570639109e-11	1.42566448199098e-09	POPTR_0005s07370	0	AT4G33950.1;AT4G40010.1
Potri.005G073100.0	1413.39944581007	-1.5579	0.409566289335589	-3.80378286903926	0.000142503098889766	0.00118369771701343	POPTR_0005s07420	0	AT1G17840.1
Potri.005G073600.0	189.722280012464	1.22915	0.368616092347305	3.33450933334286	0.000854500327500569	0.0053315069404198	POPTR_0005s07480, gw1.V.2759.1	0	0
Potri.005G073900.0	863.898540961741	1.43643	0.453366916350159	3.16836632709358	0.00153298226312333	0.00866400007445383	POPTR_0005s07520, gw1.V.2768.1, POPTR_0005s07510	DNAJ heat shock family protein; similar to SP|Q9S5A3|Chaperone protein dnaJ {Listeria {monocytogenes} ; [ co-ortholog (1of2) of At4g39960, At2g22360, ]	0
Potri.005G074300.0	35.085560942475	-8.28413	1.76700668734364	-4.68822681372151	2.75582485111962e-06	3.85955289887638e-05	POPTR_0005s07570, eugene3.00050138	0	0
Potri.005G074700.0	560.314769681084	-1.69425	0.418348767248696	-4.04984827676883	5.1250850526006e-05	0.000491252847730948	POPTR_0005s07620, gw1.V.2795.1, Pt-POR.1, TFCFC	similar to TUBULIN-FOLDING COFACTOR C; similar to PORCINO; [ ortholog of At4g39920,]	AT4G39920.1
Potri.005G076000.0	172.719698093007	-1.68226	0.501514630104801	-3.35435585910753	0.000795499861166039	0.00503033699431668	POPTR_0005s07750, estExt_fgenesh4_pm.C_LG_V0071	similar to expressed protein in Arabidopsis thaliana; [ co-ortholog (2of2) of At4g39860, At2g22270, ]	0
Potri.005G077000.0	24.5238906031947	3.41898	1.080819153339	3.16332647823146	0.00155977304441183	0.00879341077567776	POPTR_0005s07870, fgenesh4_pg.C_LG_V000170	lipid-associated family protein; similar to contains PLAT/LH2 (Polycystin-1; similar to Lipoxygenase; [ co-ortholog (1of2) of At4g39730, At2g22170, ]	0
Potri.005G077200.0	68.9906115099779	-2.49155	0.719619607277058	-3.46231660109798	0.000535546766581308	0.00361174251240842	POPTR_0005s07890, grail3.0026014501	similar to trehalose-6-phosphate phosphatase; putative; similar to trehalose-6-phosphate phosphatase (AtTPPB) (Arabidopsis thaliana) GI:2944180; [ co-ortholog (2of2) of At2g22190, At4g39770, ]	0
Potri.005G078300.0	101.673046764148	3.03974	0.779041190174264	3.90189792692788	9.54414052458283e-05	0.000837007311448148	POPTR_0005s08010	0	0
Potri.005G081000.0	32.2543210646873	5.371	1.67005120200638	3.21606896330931	0.00129959597898878	0.00756524416541148	POPTR_0005s08280, gw1.V.3002.1	0	0
Potri.005G081400.0	65.4476393337762	-3.709	0.802801209346725	-4.62007559154166	3.83600259222552e-06	5.16001539815068e-05	POPTR_0005s08320, grail3.0026018001	0	0
Potri.005G082500.0	26.2754748927016	4.40171	0.972702202600754	4.52524015332905	6.03269620503994e-06	7.66269617659597e-05	POPTR_0005s08420, fgenesh4_pg.C_LG_V000222	similar to expressed protein in Arabidopsis thaliana; [ co-ortholog (1of2) of At4g39630, ]	0
Potri.005G084200.0	1671.4389137446	-1.59503	0.422112244102142	-3.77867661608449	0.000157664011537188	0.00129066305325912	POPTR_0005s08610	0	AT2G21970.1
Potri.005G084900.0	779.871880662543	-1.35777	0.308159429018942	-4.40605581675546	1.05269847818398e-05	0.000124662982318785	POPTR_0005s08690, grail3.0026021301	0	AT5G09920.1
Potri.005G085200.0	19.9702766422247	7.16683	1.71004411631479	4.1910212535797	2.7770164212417e-05	0.00029087256739355	POPTR_0005s08720, fgenesh4_pg.C_LG_V000253, Pt-WRKY51.1	similar to Probable WRKY transcription factor 51 (WRKY DNA-binding protein 51).; [ ortholog of At5g64810,]	AT5G64810.1
Potri.005G085900.0	49.0718140779917	-2.22002	0.708924312794899	-3.13153829153677	0.00173893107918464	0.00960128577593764	POPTR_0005s08790, estExt_Genewise1_v1.C_LG_V3118	mitochondrial substrate carrier family protein; [ co-ortholog (1of3) of At4g39460, ]	AT4G39460.1
Potri.005G087100.0	2040.0666451426	1.23209	0.307232960177004	4.01028018198965	6.06467388212057e-05	0.000567734825174399	POPTR_0005s08930, eugene3.00050260	similar to 26S proteasome regulatory subunit; similar to putative (RPN5); similar to p55 protein-like; similar to 26S proteasome regulatory subunit; similar to putative (RPN5); similar to p55 protein-like; [ co-ortholog (2of2) of At5g09900, At5g64760, ]	AT5G09900.2
Potri.005G089400.0	14.9698859036539	-7.05732	1.97695870884255	-3.56978440919086	0.000357275139979859	0.0025886558334207	POPTR_0005s09170	0	0
Potri.005G089800.0	354.768853224576	2.75588	0.635959594961959	4.33341783470674	1.46812089388262e-05	0.000166991366064607	POPTR_0005s09210, eugene3.00050281	0	AT1G05460.1
Potri.005G089900.0	152.209918607116	-3.56706	0.94190825726037	-3.78705769871272	0.000152441711033741	0.0012549417861608	POPTR_0005s09220	0	0
Potri.005G090300.0	1565.07285797561	1.56222	0.360565307263168	4.33268643497599	1.4730083354294e-05	0.000167338326903262	POPTR_0005s09250, eugene3.00050284	0	0
Potri.005G093600.0	216.085035559897	-10.9074	1.49833656423237	-7.27970450613023	3.34552156677482e-13	2.09368975633553e-11	POPTR_0005s09650	0	AT4G23660.1;AT4G23660.3
Potri.005G096200.0	208.975332034397	-10.8587	1.58739016224399	-6.8405714333886	7.88779028274489e-12	3.87296738290112e-10	POPTR_0005s09890, eugene3.00050346	0	0
Potri.005G096400.0	333.680521983374	3.20535	0.559601517174817	5.72791285252625	1.01673770842115e-08	2.66464645208052e-07	POPTR_0005s09920, gw1.V.3466.1	auxin-responsive family protein; similar to indole-3-acetic acid induced protein (SP:D14414) (Vigna radiata.); similar to ESTs gb|AA712892 and gb|Z17613 come from this gene; [ co-ortholog (1of2) of At1g16510, At3g12830, ]	0
Potri.005G096700.0	1525.85815679866	-2.01457	0.372286318468183	-5.41134567526775	6.2552889056234e-08	1.3789942578546e-06	POPTR_0005s09940, Pt-UBQ7.2, estExt_fgenesh4_pm.C_LG_V0149	similar to Ubiquitin-related protein 2 precursor (AtRUB2).; [ co-ortholog (1of2) of At1g11980, At2g35635, At1g31340, ]	AT1G31340.1
Potri.005G096800.0	76.5757404302767	-3.74506	0.812431719710811	-4.60969640755993	4.03257408099709e-06	5.39231986234514e-05	POPTR_0005s09960, fgenesh4_pm.C_LG_V000152	similar to expressed protein in Arabidopsis thaliana; [ co-ortholog (1of2) of At1g79160, At1g16500, ]	0
Potri.005G097600.0	35.6669586879297	4.12147	0.912662592456646	4.51587067699615	6.3057139713322e-06	7.96064347651162e-05	POPTR_0005s10030, fgenesh4_pg.C_LG_V000372	similar to expressed protein in Arabidopsis thaliana; [ co-ortholog (1of2) of At1g16520, ]	0
Potri.005G098500.0	1987.08657320919	-1.33741	0.282153473703864	-4.74001501375325	2.13702383235963e-06	3.07971909019577e-05	POPTR_0005s10130, gw1.V.3541.1	RNA polymerase 1 specific transcription initiation factor RRN3 family protein; [ co-ortholog (1of2) of At2g39240, At2g34750, At1g30590, ]	0
Potri.005G099000.0	117.533455335348	-2.39128	0.458146386212441	-5.21946599546518	1.79439755876475e-07	3.41885025671091e-06	POPTR_0005s10190, estExt_fgenesh4_pg.C_LG_V0386	0	0
Potri.005G099400.0	100.17744469489	4.1027	0.985228241872926	4.164215527453	3.12424887183045e-05	0.000321651496337891	POPTR_0005s10240	0	;AT3G51420.1
Potri.005G104800.0	87.1286605180864	-9.59684	1.5776652819474	-6.08293948155645	1.17998896148682e-09	3.71099060103038e-08	POPTR_0304s00200	0	0
Potri.005G105000.0	14.4365651012157	-5.56285	1.7541629927052	-3.1712252592158	0.00151797382636227	0.00859677677592215	POPTR_0005s10720	0	AT1G65770.1
Potri.005G105100.0	39.8030206564686	-8.46653	1.79923195551849	-4.70563726209281	2.53074158269278e-06	3.57861551633478e-05	POPTR_0005s10730, fgenesh4_pg.C_scaffold_57000006	F-box family protein; [ co-ortholog (1of3) of At1g65770, ]	AT2G17690.1
Potri.005G105700.0	2015.79484655481	-1.05535	0.318095697560927	-3.31771563379004	0.000907568313009723	0.00558546810421763	POPTR_0005s10780	0	0
Potri.005G107700.0	395.589427167232	-1.81557	0.368529166756569	-4.9265249406288	8.37049323288121e-07	1.34518049399052e-05	POPTR_0005s10950, grail3.0057002401	similar to expressed protein in Arabidopsis thaliana; [ ortholog of At2g17705,]	0
Potri.005G108300.0	11.9412585595321	7.39988	1.84993776782888	4.00006900702661	6.33240157633011e-05	0.000590572511876583	POPTR_0005s11010	0	AT5G54380.1
Potri.005G108900.0	33.9307066966048	3.47502	0.838306776537426	4.14528104616515	3.39397174110804e-05	0.000345728691709017	POPTR_0005s11070, estExt_fgenesh4_pg.C_570040	0	0
Potri.005G109000.0	26.6495817696167	4.12509	1.03318484221525	3.9926003927839	6.53526497953096e-05	0.000605175767485824	POPTR_0005s11080	0	0
Potri.005G110800.0	137.639905121229	-2.85585	0.438834822573894	-6.50781090834407	7.62538167442111e-11	3.05568722098375e-09	0	0	AT3G04400.1
Potri.005G111600.0	242.325965458542	-1.82609	0.511125669100358	-3.57267403789392	0.000353354491967206	0.00256597737905544	POPTR_0005s11370	0	AT2G17840.1
Potri.005G112200.0	35.6676709796164	8.97945	1.53636260155083	5.84461804411448	5.0773189496461e-09	1.39696555153884e-07	POPTR_0005s11430, estExt_fgenesh4_pg.C_570071	0	AT4G35000.1
Potri.005G112700.0	32.1033859607093	5.34141	1.14015945524726	4.6847938227158	2.80241885742005e-06	3.91896334485808e-05	POPTR_0005s11490	0	0
Potri.005G113100.0	2488.83799708388	-3.63779	0.261359765922242	-13.9187033217038	4.87671248242395e-44	5.50736007390105e-41	POPTR_0005s11520	0	0
Potri.005G113500.0	24.8665695095592	3.14824	0.948414908689369	3.31947771621363	0.00090186002257177	0.00555584236568203	0	0	0
Potri.005G113600.0	69.5270966667643	1.79439	0.535921843802195	3.34822174511399	0.000813319074902258	0.00512215777337049	POPTR_0005s11560, CPK18, fgenesh4_pg.C_scaffold_57000083	0	AT5G66210.1;AT2G17890.1
Potri.005G113700.0	257.706168299497	-3.85038	0.687874699833661	-5.59749656780481	2.17469156524879e-08	5.30748643797703e-07	0	0	AT3G51240.1
Potri.005G114000.0	215.006588308763	-6.18888	0.796455386480597	-7.77052576791647	7.81610100796167e-15	6.14528574502556e-13	POPTR_0005s11610	0	AT3G51240.1
Potri.005G115000.0	837.267191201104	1.21392	0.293497615522023	4.136045257901	3.53342532172934e-05	0.000357588399667477	POPTR_0005s11710, eugene3.00570099	similar to Expressed protein in Arabidopsis thaliana; [ ortholog of At2g17972,]	0
Potri.005G115700.0	5395.99305405786	-1.37484	0.316027690442337	-4.3503757295811	1.35904459016629e-05	0.000155888563447283	POPTR_0005s11780, gw1.57.264.1, Pt-RPL2.2	similar to ribosomal protein L2. [ORG:Glycine max]; [ ortholog of CAC20221,At4g36130,At3g51190,]	0
Potri.005G116600.0	77721.9278084922	1.10823	0.325358699528979	3.40619354894382	0.000658754596932817	0.00430477589710569	POPTR_0005s11860, grail3.0057010501, HON906, Pt-HIS1.2	similar to HISTONE H1-3; [ co-ortholog (1of2) of At2g18050, ]	AT2G18050.1
Potri.005G117500.0	64.5988134354944	2.85195	0.859090518956255	3.31972949328641	0.00090104710967106	0.00555225706096866	POPTR_0005s11950, grail3.0057011701, Pt-FAH1.3	similar to cytochrome P450. [ORG:Glycyrrhiza echinata]; [ co-ortholog (1of2) of At4g36220, CAB65335, At5g04330, BAA13955, BAA13954, ]	AT4G36220.1
Potri.005G118700.0	44.617876894743	9.3016	1.41694405433774	6.56454925438689	5.21904914402315e-11	2.15394146151587e-09	POPTR_0005s12070, estExt_fgenesh4_pg.C_570132	0	0
Potri.005G119300.0	7.83753031321015	6.79304	2.12807248578428	3.19210819498333	0.00141238416504156	0.00810221301788444	POPTR_0005s12130	0	AT1G75390.1
Potri.005G120300.0	46.1147559847952	-7.24535	1.62638236238551	-4.45488968560687	8.39363419177351e-06	0.000101954424641224	POPTR_0005s12230, fgenesh4_pg.C_scaffold_57000147	0	0
Potri.005G122900.0	39.7989390289058	-4.99718	1.02622850576863	-4.86946483191889	1.11900896017201e-06	1.74305815770994e-05	POPTR_0005s12460, grail3.0057015701	0	0
Potri.005G123600.0	477.115998283151	-3.32975	0.400930950987369	-8.30505050816813	9.97769943937932e-17	1.08251503306279e-14	0	0	0
Potri.005G123700.0	9645.1454022386	-1.86772	0.342739434883689	-5.44938596133201	5.0544019534649e-08	1.1447275891872e-06	POPTR_0005s12510	0	0
Potri.005G125000.0	508.261380402608	-2.18801	0.45730365668404	-4.78459307897123	1.71334086365046e-06	2.5368268031821e-05	POPTR_0005s12660	0	0
Potri.005G125400.0	42.9860774412904	-4.7929	0.911357937461969	-5.259070204202	1.44785610338986e-07	2.83690732560892e-06	POPTR_0005s12690, gw1.57.231.1	similar to pentatricopeptide (PPR) repeat-containing protein; similar to low similarity to fertility restorer (Petunia x hybrida) GI:22128587; [ co-ortholog (1of2) of At2g18520, At4g36680, ]	0
Potri.005G126500.0	346.403898086492	-10.1525	1.46251110209097	-6.94185308047903	3.8698958042546e-12	2.03702460289631e-10	POPTR_0005s12800, estExt_fgenesh4_pg.C_570206	0	AT4G36800.1
Potri.005G127800.0	884.670881923805	-5.80056	0.386866462019357	-14.9936913340602	8.07383973661113e-51	1.33729698837402e-47	POPTR_0005s12900, estExt_fgenesh4_pg.C_570214	similar to hypothetical protein; similar to DUF607; [ co-ortholog (2of2) of At4g36820, At2g23790, ]	0
Potri.005G130400.0	2248.99034904931	1.69388	0.504889643528184	3.35494724867652	0.000793801200253413	0.0050234311819399	POPTR_0005s13860, Pt-PSBO.1, estExt_Genewise1_v1.C_LG_V3745	similar to O2 evolving complex 33kD protein. [ORG:Arachis hypogaea]; [ co-ortholog (1of2) of BAA96365, S04132, P14226, At3g50820, CAA33408, BAA02554, 1611461A, At5g66570, ]	AT5G66570.1
Potri.005G130900.0	26.5497954903108	3.62064	0.842621550772047	4.29687170110071	1.73225386628995e-05	0.000192476955760169	POPTR_0005s13920, gw1.V.3800.1	similar to Expressed protein in Arabidopsis thaliana; [ co-ortholog (1of2) of At2g23450, At4g00955, ]	0
Potri.005G131200.0	543.717872108571	1.3809	0.376276072141847	3.66992273664908	0.000242623791651115	0.0018732094790466	POPTR_0005s13950, estExt_fgenesh4_pm.C_LG_V0194, Pt-XLG.1	similar to EXTRA-LARGE G-PROTEIN; [ co-ortholog (2of2) of At2g23460, ]	AT2G23460.1
Potri.005G137800.0	14.1963657185577	-6.97947	1.80978372158913	-3.85652241033083	0.000115011558393569	0.000982916210607896	0	0	0
Potri.005G138000.0	2314.83932460309	1.70694	0.290988041648194	5.86602905433783	4.46355615522254e-09	1.246034299736e-07	POPTR_0005s18120, estExt_fgenesh4_pg.C_LG_V0513	similar to caltractin; similar to centrin; similar to caltractin; similar to centrin GI:3688162 from (Arabidopsis thaliana); [ ortholog of At3g50360,]	AT3G50360.1
Potri.005G138400.0	48.2479558432214	4.3192	1.16934910369747	3.69367555796695	0.000221035785365402	0.00173128439073247	POPTR_0005s18160, Pt-ZEAEPOX.2, fgenesh4_pg.C_LG_V000519	similar to zeaxanthin epoxidase. [ORG:Prunus armeniaca]; [ co-ortholog (2of2) of AAC24582, AAD42899, O81360, BAB11934, ]	AT5G67030.1
Potri.005G139000.0	69.1991686931239	-7.81166	1.53474797090254	-5.08986262564219	3.58323007201508e-07	6.34535646038593e-06	POPTR_0001s00285	0	0
Potri.005G139100.0	634.284693816148	-2.01723	0.421267762419896	-4.78848237177563	1.68047322126369e-06	2.49858510965269e-05	0	0	AT5G67070.1
Potri.005G140300.0	693.009741675969	1.57088	0.385152967793003	4.07857789229589	4.53120212815039e-05	0.000442696487903643	POPTR_0005s18350, grail3.0027007401	similar to transport protein-related; weakly similar to Intracellular protein transport protein USO1 (Swiss-Prot:P25386) (Saccharomyces cerevisiae); [ co-ortholog (1of2) of At2g23360, ]	0
Potri.005G140800.0	147.546665857252	-1.92088	0.602278385453927	-3.18935495136336	0.00142590676767857	0.00816952393041408	POPTR_0005s18410, POPTR_0005s18420	0	AT4G36910.1
Potri.005G140900.0	108.419108028897	-1.61052	0.475232908189321	-3.38890804117746	0.000701715390711779	0.0045365909139303	POPTR_0005s18430, eugene3.00050503, DREB34	similar to AP2 domain-containing transcription factor; putative; similar to AP2 domain containing protein RAP2.1 (GI:21555563) {{Arabidopsis thaliana}}; [ ortholog of At5g67190,]	AT5G67190.1
Potri.005G141200.0	81.686715498531	-1.71326	0.506791481115729	-3.38060312060919	0.000723269295220983	0.00464214239279808	POPTR_0005s18470, eugene3.00050505	similar to leucine-rich repeat transmembrane protein kinase; putative; [ co-ortholog (2of2) of At5g67200, ]	0
Potri.005G142800.0	20.1823043508	-7.48747	1.8122379030633	-4.13161487448321	3.60223592791651e-05	0.000363073231760996	0	0	AT4G37270.1
Potri.005G143700.0	12.8447289496005	4.56595	1.43215076784798	3.18817974836403	0.00143171506080814	0.00819041231539907	POPTR_0005s13340	0	0
Potri.005G144800.0	1374.62028733628	1.35531	0.308825829659413	4.38859013079315	1.14087851945051e-05	0.000134209880756382	0	0	0
Potri.005G144900.0	205.703617503031	-2.20584	0.41370487867083	-5.33190560714771	9.71874565378626e-08	2.02568989738523e-06	POPTR_0005s18840, eugene3.00050536	0	AT4G37450.1
Potri.005G145000.0	53.8182583807713	-7.47619	1.80992326952412	-4.13066505399226	3.61715281220421e-05	0.000364428879234443	POPTR_0005s18850, eugene3.00050538	similar to hydrolase; alpha/beta fold family protein; similar to low similarity to SP|Q59093 3-oxoadipate enol-lactonase I (EC 3.1.1.24) (Enol-lactone hydrolase I) (Beta-ketoadipate enol-lactone hydrolase I) {Acinetobacter calcoaceticus}; [ co-ortholog (2	0
Potri.005G146000.0	289.184778998234	1.06469	0.328600126357963	3.24007929809093	0.00119496462563176	0.00705199432869859	POPTR_0005s18960	0	0
Potri.005G146400.0	183.679003751043	2.76671	0.677911338223571	4.08122860402755	4.47982661724023e-05	0.000438194064194227	POPTR_0005s19010, fgenesh4_pm.C_LG_V000246	0	AT2G14820.1
Potri.005G146700.0	8.70511943267772	-6.27316	1.99695665852027	-3.14136169225184	0.00168164214120763	0.00935521697230262	POPTR_0005s19040, Pt-XF1.2, estExt_fgenesh4_pm.C_LG_V0246	similar to squalene monooxygenase; putative; similar to squalene epoxidase; putative; similar to SP|O65404|SE (1 ; similar to 1); similar to SP|O65402 (SE 1; similar to XF1 mRNA; [ co-ortholog (1of2) of At1g58440, ]	AT2G22830.1
Potri.005G148200.0	98.1974975272365	2.66397	0.627212100164579	4.24731935283838	2.16343477706461e-05	0.000234207133055208	0	0	0
Potri.005G148400.0	109.574610028382	-2.26254	0.719052030679634	-3.14655353958181	0.00165207011855986	0.009216846013037	POPTR_0005s19220	0	AT4G37750.1
Potri.005G149500.0	158.209198415078	-8.03435	1.11092757954078	-7.23211283855783	4.75536812064789e-13	2.87462581405102e-11	POPTR_0005s19350	0	AT1G49510.1
Potri.005G149800.0	583.017350551109	1.78809	0.315913631607791	5.66006196055393	1.51318351723486e-08	3.8206346022053e-07	POPTR_0005s19370	0	0
Potri.005G150000.0	94.4417881046112	-3.21522	0.715775202828219	-4.49194236866979	7.05765240933412e-06	8.74114526968625e-05	0	0	0
Potri.005G150100.0	696.957184968973	-3.17807	0.4178785585675	-7.60524428418909	2.84366244365466e-14	2.1089789078388e-12	POPTR_0005s19380, eugene3.00050585	similar to expressed protein in Arabidopsis thaliana; [ co-ortholog (2of2) of At1g10020, ]	0
Potri.005G150400.0	194.0209594586	-4.6818	0.643185902916526	-7.27907734682901	3.36110946528006e-13	2.09815991620309e-11	POPTR_0005s19410, fgenesh4_pg.C_LG_V000660	0	AT5G64410.1
Potri.005G150800.0	20.9755463709323	-3.6477	1.10708967956904	-3.29485810972295	0.000984713872452509	0.00597101506916988	POPTR_0005s28380, gw1.231.10.1	0	0
Potri.005G154500.0	26.5625173660403	3.52319	1.11725876831974	3.15341906781479	0.00161369967075155	0.00903795498643424	0	0	0
Potri.005G154900.0	176.873552391316	3.07169	0.595851608456908	5.15513407266497	2.53449522215503e-07	4.67133040018115e-06	0	0	0
Potri.005G155700.0	41.5225062073278	-4.71734	0.897969382281642	-5.25334512568098	1.49361276634457e-07	2.91277937047338e-06	POPTR_0005s17950	0	AT2G22540.1
Potri.005G159300.0	144.97519286857	-2.82025	0.476146369243957	-5.92307580324646	3.15975101660207e-09	9.01309001233965e-08	POPTR_0005s17580, grail3.0083002901	F-box family protein; similar to transport inhibitor response 1 protein GI:8777429 from (Arabidopsis thaliana); F-box family protein; similar to transport inhibitor response 1 protein GI:8777429 from (Arabidopsis thaliana); [ ortholog of At4g24390,At5g499	AT5G49980.1
Potri.005G160800.0	73.6734292138535	-4.51377	0.767902428698895	-5.8780544360244	4.15116420858368e-09	1.16537485607075e-07	0	0	0
Potri.005G161100.0	1386.45252888921	-2.05147	0.371244493933307	-5.5259360263329	3.27733545809266e-08	7.72536996739203e-07	POPTR_0005s17440, fgenesh4_pg.C_LG_V000782, Pt-AGP5.1	similar to ARABINOGALACTAN-PROTEIN 5; [ ortholog of At1g35230,]	0
Potri.005G161600.0	117.552939200951	-2.80404	0.461606027570396	-6.07453758362387	1.24345511679025e-09	3.88599275178036e-08	POPTR_0005s17380, eugene3.00050677	0	0
Potri.005G162300.0	146.225331119408	1.72602	0.489453702906102	3.5264242881455	0.000421211578621808	0.00296283108859275	POPTR_0005s17320, grail3.0083004901	similar to VQ motif-containing protein; [ co-ortholog (2of2) of At1g78310, ]	0
Potri.005G163700.0	17.4155606863482	-7.27453	1.75297998964992	-4.14980640925518	3.3275658173627e-05	0.000340079690384106	POPTR_0005s17200, grail3.0002000501	0	AT4G08950.1
Potri.005G166100.0	498.530931792192	-1.86917	0.467794790280966	-3.99571545076763	6.44991679547643e-05	0.000598611067551782	POPTR_0005s16970, eugene3.00050732	similar to VQ motif-containing protein; [ co-ortholog (2of2) of At1g35830, ]	0
Potri.005G167700.0	116.588749000463	3.2384	0.557401689282271	5.80981604675558	6.25415233238716e-09	1.69448652887851e-07	POPTR_0005s16580, estExt_Genewise1_v1.C_LG_V4971	similar to senescence-associated protein-related; similar to senescence-associated protein SAG102 (GI:22331931) (Arabidopsis thaliana); [ co-ortholog (1of2) of At1g78020, At1g22160, ]	0
Potri.005G167900.0	408.185610409394	-1.9028	0.372827851546951	-5.10370003475047	3.33076085614841e-07	5.96201393883338e-06	POPTR_0005s16600, Pt-SAH7.2, estExt_fgenesh4_pg.C_LG_V0869	pollen Ole e 1 allergen and extensin family protein; similar to Encodes a protein; similar to expressed in leaves; similar to with similarity to pollen allergens.; [ co-ortholog (1of2) of At4g08685, ]	AT4G08685.1
Potri.005G168200.0	120.429834088843	1.40682	0.417669966953909	3.36824668458361	0.00075647877444488	0.00482286762922326	0	0	0
Potri.005G168700.0	358.73799570876	-1.36835	0.354305591209839	-3.86207197168017	0.000112429432007936	0.000965540697627782	POPTR_0005s16690	0	AT1G78080.1
Potri.005G169400.0	3086.80015097139	-1.47453	0.325667363284926	-4.52771495170202	5.96249372846281e-06	7.58127721001323e-05	0	0	0
Potri.005G170200.0	28.0555504013216	8.63339	1.63810274007129	5.270357407189	1.36158368070292e-07	2.69335561680447e-06	POPTR_0005s16430, grail3.0002006801	0	0
Potri.005G170500.0	1825.87361013276	-1.99603	0.425321339615406	-4.69300022892512	2.69227189167027e-06	3.77693366169102e-05	POPTR_0005s16400, Pt-TGA3.2, estExt_Genewise1_v1.C_LG_V5017	similar to Transcription factor TGA7 (AtbZIP50).; [ co-ortholog (1of2) of At1g22070, At1g77920, ]	0
Potri.005G170600.0	29.6320104836907	-8.04134	1.65935990910776	-4.84605079678857	1.25943282692886e-06	1.93800300126161e-05	POPTR_0005s16390, fgenesh4_pg.C_LG_V000897	DNA/panthothenate metabolism flavoprotein family protein; similar to pantothenate metabolism flavoprotein; [ co-ortholog (2of2) of At5g02080, At1g12350, ]	AT1G12350.1
Potri.005G171600.0	33.2034042709818	-8.20619	1.76646540767694	-4.64554361309039	3.3918210507309e-06	4.62258880995113e-05	POPTR_0005s16290, eugene3.00050790	similar to hypothetical protein; [ co-ortholog (2of2) of At1g36940, ]	0
Potri.005G175400.0	73.9270676243268	-3.77604	0.631672697413909	-5.97784116795749	2.26114030111513e-09	6.66406059089032e-08	POPTR_0005s15890	0	0
Potri.005G175900.0	215.941819210618	-1.44216	0.399528963905005	-3.60965672253122	0.000306602485594768	0.00228686243008166	POPTR_0005s15840, eugene3.00050832	YbaK/prolyl-tRNA synthetase family protein; similar to prolyl-tRNA synthetases associated domain; similar to 25.7 kDa protein (GI:7271117) (Cicer arietinum); [ co-ortholog (1of2) of At1g44835, ]	0
Potri.005G176100.0	17.6517835626745	-7.29369	1.98011322678728	-3.68347339154069	0.000230077310397545	0.00178801087795652	POPTR_0005s15820	0	0
Potri.005G176200.0	5708.58230149948	-3.192	0.27790528220559	-11.4859201116165	1.55273460878399e-30	6.12344307226004e-28	POPTR_0005s15810	0	0
Potri.005G177700.0	20.4545045649197	-4.51481	1.30172909323071	-3.46831490581634	0.000523733175250729	0.0035436140357038	POPTR_0005s20010, estExt_fgenesh4_pg.C_LG_V0965, Pt-ENOD8.3	similar to early nodulin 8 precursor - alfalfa. [ORG:Medicago sativa]; [ co-ortholog (4of5) of AAP37470, AAA91034, Q7Y1X1, AAL68833, T52338, AAC26810, AAB41547, AAL68831, S59943, AAL68830, AAL68832, ]	0
Potri.005G178400.0	422.867757534922	-1.20295	0.341772617083611	-3.51973583994046	0.000431976798103242	0.00302322916869719	POPTR_0005s20070, gw1.V.5322.1	similar to BTB/POZ domain-containing protein; similar to gb|AJ000644|SPOP speckle (type-POZ protein from) Homo sapiens and contains a PF|00651 BTB|POZ domain/ESTs gb|T75841. ; similar to gb|R89974; similar to gb|R30221; similar to gb|N96386; similar to gb	0
Potri.005G179300.0	294.687475237392	3.53415	0.445417886534226	7.9344669006129	2.114013895796e-15	1.81112673245006e-13	POPTR_0005s20150, estExt_fgenesh4_pm.C_LG_V0365, Pt-ALDH3.3	similar to the aldehyde dehydrogenase cp-ADH from C.plantagineum. Constitutively expressed at low levels.; similar to aldehyde dehydrogenase; similar to putative (ALDH); similar to aldehyde dehydrogenase ALDH (Craterostigma plantagineum) gi|17065918|emb|C	AT1G44170.1
Potri.005G179600.0	539.968133188718	2.02774	0.50355730237703	4.0268208043871	5.65360858309314e-05	0.00053469320611705	POPTR_0005s20180, estExt_fgenesh4_pg.C_LG_V0981	0	;AT3G63420.1
Potri.005G181600.0	317.030506429481	-6.66225	0.654690326968239	-10.1761916428482	2.53280625032988e-24	6.29275712894459e-22	POPTR_0005s20400	0	AT1G77380.1
Potri.005G183000.0	115.919910475481	2.89432	0.878115274372662	3.29606488933331	0.000980493655194183	0.00594880704842478	POPTR_0005s20560	0	AT4G37925.1
Potri.005G183900.0	23.1420043146092	-7.6846	1.78222419697979	-4.31180186523688	1.61929509108058e-05	0.000181549578239607	POPTR_0005s20640	0	0
Potri.005G184500.0	2028.94465776182	-2.27149	0.371018092538644	-6.12230756014967	9.22297757477694e-10	2.9605281375366e-08	POPTR_0005s20670	0	0
Potri.005G185900.0	214.921334121813	-1.23064	0.372758021087846	-3.30145572978461	0.000961845123700667	0.00585568294495052	POPTR_0005s20820	0	0
Potri.005G186000.0	35.0500727362697	-5.82916	1.26083503932176	-4.62325350524135	3.77767582681721e-06	5.08706536136984e-05	0	0	0
Potri.005G186600.0	219.261953739623	2.37886	0.481541138358017	4.94010387795462	7.80809627894683e-07	1.26545371863989e-05	POPTR_0005s20900	0	0
Potri.005G187300.0	285.635481612542	-2.89046	0.524048799990012	-5.51563560331245	3.47521662145572e-08	8.15314041171551e-07	POPTR_0005s20970	0	0
Potri.005G190500.0	45.2952787794518	-2.44325	0.719050601728794	-3.39788962482814	0.000679078120566708	0.00441492612291425	POPTR_0005s21280, eugene3.00050974	similar to serine decarboxylase; similar to serine decarboxylase (Arabidopsis thaliana) GI:15011302; [ co-ortholog (1of2) of At1g43710, ]	AT1G43710.1
Potri.005G190800.0	261.676369013695	-11.1837	1.54894652062662	-7.2201756921343	5.19204501193432e-13	3.10087399811318e-11	POPTR_0005s21310	0	0
Potri.005G191800.0	11.7486154848244	-6.70727	1.96687205154776	-3.41011773265907	0.000649348419373244	0.00425786790164377	POPTR_0005s21400	0	0
Potri.005G192100.0	398.96806275137	12.4614	1.96194717359311	6.35155705303341	2.13146332762623e-10	7.71956361149762e-09	POPTR_0005s21430, gw1.V.321.1	integral membrane family protein; similar to nodulin MtN21-related; similar to MtN21 GI:2598575 (root nodule development) from (Medicago truncatula)similar to MtN21 GI:2598575 (root nodule development) from (Medicago truncatula); [ co-ortholog (1of2) of A	0
Potri.005G193400.0	133.372492839445	1.93818	0.504747996229869	3.83988722802948	0.00012309083905522	0.00104161849329937	POPTR_0005s21550, PtrTrxy1, estExt_fgenesh4_pg.C_LG_V1100	thioredoxin family protein; similar to thioredoxin CH2; similar to M-type; similar to chloroplast precursor GB:P23400 SP|P23400 (Chlamydomonas reinhardtii); [ co-ortholog (1of2) of At1g76760, ]	AT1G76760.1
Potri.005G197200.0	155.993800665258	2.1709	0.46878094848448	4.63093863597787	3.64011753100568e-06	4.92585621230044e-05	POPTR_0005s21910	0	AT4G39460.1
Potri.005G197800.0	366.868304854049	-4.19647	0.445568081330912	-9.41824593422242	4.58686286992365e-21	8.56846676716188e-19	POPTR_0005s21970	0	0
Potri.005G198400.0	1728.08103340919	-2.70611	0.39976579011484	-6.76924353408558	1.29457474029846e-11	6.13811248525101e-10	POPTR_0005s22030	0	AT1G71750.1;AT1G71750.2
Potri.005G198900.0	140.678201685147	-1.46575	0.423267297896677	-3.46294204341601	0.000534303469207031	0.00360531496264223	POPTR_0005s22080	0	0
Potri.005G199600.0	2131.14644609604	1.86511	0.360139473265074	5.17885660484918	2.23249985261989e-07	4.16414856143703e-06	POPTR_0005s22130, estExt_fgenesh4_pm.C_LG_V0447	similar to Probable F-actin capping protein beta subunit (CapZ-beta).; [ ortholog of At1g71790,]	0
Potri.005G200200.0	98.30169299234	-2.14215	0.663099894833948	-3.23050723557937	0.00123570776668667	0.00725205632617148	POPTR_0005s22200, POPTR_0005s22190, grail3.0002033201	oxidoreductase family protein; similar to AX110P (Daucus carota) GI:285739; [ ortholog of At1g34200,]	0
Potri.005G200300.0	160.309073070602	1.99342	0.600999628773632	3.31683920388905	0.000910419972083029	0.00559888127509415	POPTR_0005s22210, estExt_Genewise1_v1.C_LG_V0559	0	0
Potri.005G201100.0	45.5537224909506	-2.53627	0.767121880945525	-3.30621921671977	0.000945640733178565	0.005772590667278	POPTR_0005s22290	0	0
Potri.005G202300.0	16.5399927824499	6.88688	1.69813904826889	4.05554399986481	5.00177554385396e-05	0.000482004001206055	POPTR_0005s22400	0	0
Potri.005G202800.0	13.8098149745088	-6.9374	2.02268113153135	-3.42980647473983	0.00060401188121066	0.00399858118536607	0	0	0
Potri.005G203900.0	130.633971958592	-1.87427	0.418221374426173	-4.4815330421311	7.41087560609657e-06	9.10599428454349e-05	POPTR_0005s22560	0	0
Potri.005G204100.0	257.884959593725	-1.96482	0.416579390097269	-4.71654560903473	2.39882611808462e-06	3.40370273579739e-05	POPTR_0005s22580	0	0
Potri.005G204500.0	344.432061762919	-1.82285	0.345725543131958	-5.27252433761398	1.34559986456117e-07	2.67237638969004e-06	POPTR_0005s22620, gw1.V.685.1, Pt-PEL1.2	similar to PELOTA; [ co-ortholog (1of2) of At3g58390, At4g27650, ]	AT4G27650.1
Potri.005G206100.0	417.010190336175	2.25339	0.413213017318534	5.45333500882075	4.9433812290755e-08	1.12265362556107e-06	POPTR_0005s22770, gw1.V.742.1	0	AT5G45110.1
Potri.005G206200.0	436.963240515064	1.86926	0.576862293672823	3.24038729041799	0.00119367451541402	0.00704605448692358	POPTR_0005s22780, estExt_Genewise1_v1.C_LG_V0741	photosystem 2 family protein; similar to SP:P74367 {{Synechocystis sp.}}; similar to ESTs emb|Z27038|; similar to gb|AA451546; similar to emb|Z29876; similar to gb|T45359 and gb|R90316; [ co-ortholog (1of2) of At1g03600, ]	AT1G03600.1
Potri.005G206300.0	5102.31057648112	0.984585	0.313033229613253	3.14530450562388	0.00165914039949897	0.00925075027503407	POPTR_0005s22790, Pt-RPS12.3, estExt_Genewise1_v1.C_LG_V0746	similar to 40S ribosomal protein S12-1.; [ co-ortholog (2of2) of At2g32060, At1g15930, ]	0
Potri.005G207900.0	342.348376031366	-7.3783	0.776813267064806	-9.49815870492119	2.13634239556126e-21	4.14667397013433e-19	0	0	0
Potri.005G208200.0	204.581983720428	1.70305	0.396203761888974	4.29840942541529	1.72028172688984e-05	0.000191317813359794	POPTR_0005s22970, grail3.0002040401	0	0
Potri.005G208300.0	10.7130371492508	7.24264	1.90325203382064	3.80540122524579	0.000141574505181558	0.00117639417432636	POPTR_0005s22980	0	AT3G06080.2
Potri.005G209300.0	31.4546627171292	-8.12724	1.63090654895122	-4.98326226125342	6.25211182359856e-07	1.03486820957566e-05	POPTR_0005s23090, fgenesh4_pg.C_LG_V001253	0	0
Potri.005G210900.0	673.140296288142	1.04965	0.316185277491229	3.31972718571437	0.000901054557046714	0.00555225706096866	POPTR_0005s23250, grail3.0002043001	similar to expressed protein in Arabidopsis thaliana; similar to temporary automated functional assignment; [ co-ortholog (1of2) of At4g02720, ]	0
Potri.005G211000.0	120.685167653146	1.62846	0.514867554695254	3.16287405680639	0.00156219898949811	0.00880309228715821	POPTR_0005s23260	0	0
Potri.005G213100.0	188.156472696763	-2.11568	0.518970800328039	-4.07669199430973	4.56809384888054e-05	0.00044559988879245	POPTR_0005s23480, HMT5, eugene3.00051204, Pt-SMTA.2	similar to selenocysteine methyltransferase. [ORG:Astragalus bisulcatus]; [ co-ortholog (2of2) of P56707, T51940, CAA10368, ]	AT3G63250.1
Potri.005G213400.0	595.603940929276	-1.04022	0.284493594223689	-3.65640776043517	0.000255774387098888	0.00195770629928277	POPTR_0005s23510	0	0
Potri.005G213800.0	61.7814230049399	-2.49077	0.673897278394544	-3.69606227093212	0.000218969286361912	0.00171672196896867	POPTR_0005s23550, gw1.V.962.1	similar to expressed protein in Arabidopsis thaliana; similar to expressed protein in Arabidopsis thaliana; [ co-ortholog (2of2) of At3g63300, ]	;AT3G63300.1
Potri.005G214500.0	144.352572366762	-2.20808	0.489965485948576	-4.5065953753405	6.58760821958157e-06	8.26194478624452e-05	POPTR_0005s23620	0	0
Potri.005G214900.0	31.657051282188	-6.70725	1.88481225360994	-3.5585770331154	0.000372869436015475	0.00267898818328643	0	0	0
Potri.005G216400.0	64.4706911375195	-2.2736	0.627761386002761	-3.62175083070746	0.000292615895621377	0.00219580303123621	0	0	0
Potri.005G216700.0	191.626241019783	-3.0813	0.681243464913494	-4.52305794928742	6.09525433120522e-06	7.72241682094817e-05	POPTR_0005s23820	0	AT3G22960.1
Potri.005G216900.0	407.668565419886	1.99353	0.463254249737363	4.30331623787315	1.68260413061952e-05	0.000187631506396957	POPTR_0005s23830, eugene3.00051238	0	0
Potri.005G219800.0	1434.13770223061	1.26297	0.318368861384082	3.96700316563387	7.27820261646912e-05	0.000661721573098724	POPTR_0005s24130, HON904, eugene3.00051269	similar to Histone H1 (PsH1b) (PsH1b-40). [ORG:Pisum sativum]; [ co-ortholog (2of2) of P08283, At2g30620, ]	0
Potri.005G221300.0	194.013823603803	-2.17104	0.455123283608445	-4.77022525746774	1.84020019161791e-06	2.7069137809797e-05	POPTR_0005s24270, fgenesh4_pm.C_LG_V000550, POPTR_0005s24260	kelch repeat-containing F-box family protein; [ co-ortholog (1of2) of At4g03030, ]	0
Potri.005G221600.0	3658.94949908682	1.46305	0.26660291463914	5.48775383643952	4.07076807467088e-08	9.41696767366834e-07	POPTR_0005s24300, eugene3.00051282, Pt-BET11.1	similar to Bet1-like SNARE 1-1 (AtBET11) (Bet1/Sft1-like SNARE 14a) (AtBS14a).; [ co-ortholog (1of2) of At3g58170, ]	AT3G58170.1
Potri.005G222300.0	68.6578175992365	2.893	0.67194004428816	4.305448114999	1.66648047732607e-05	0.000186084078468163	POPTR_0005s24360, eugene3.00051288	0	0
Potri.005G222600.0	16.2356300539122	-5.73493	1.79141641221837	-3.20133932961916	0.00136790338339613	0.00788711059653672	POPTR_0005s24400	0	0
Potri.005G222900.0	142.225114036921	-4.54368	0.57066915972228	-7.96202531986789	1.69245830884358e-15	1.48060305222601e-13	POPTR_0005s24430	0	0
Potri.005G223800.0	506.104921718187	-1.70785	0.474694282677433	-3.59778917120669	0.000320933594526971	0.00237541070018378	POPTR_0005s24520	0	AT2G31200.1
Potri.005G224000.0	75.8794414633957	-1.94312	0.570254487440165	-3.40745873036986	0.000655708235235297	0.00428825246233771	POPTR_0005s24540, estExt_Genewise1_v1.C_LG_V1225	similar to expressed protein in Arabidopsis thaliana; similar to DUF647; [ ortholog of At2g31190,]	AT2G31190.2;AT2G31190.1
Potri.005G224200.0	1964.92112621014	-2.80413	0.43397743130264	-6.46146788657671	1.03692162853063e-10	4.04431991536006e-09	POPTR_0005s24560, grail3.0002053601	0	0
Potri.005G226300.0	854.717487043244	-2.65047	0.387102609378873	-6.84694152213483	7.54455392522474e-12	3.73395303331093e-10	0	0	AT2G20490.1
Potri.005G226500.0	76.8275588137263	2.03866	0.547952199186451	3.72051157750249	0.000198819626785806	0.00157817048801704	POPTR_0005s24820	0	AT2G18760.1
Potri.005G226600.0	90.7947020429071	1.90981	0.579559181342909	3.2952722278361	0.000983263772168932	0.00596415732898855	POPTR_0005s24830, Pt-POP.1, estExt_Genewise1_v1.C_LG_V1311	ABC transporter family protein; similar to member of NAP subfamily; similar to NBD-like protein (POP) mRNA; [ co-ortholog (2of2) of At1g03905, At5g44110, ]	0
Potri.005G228700.0	32.7916209505557	-3.39628	1.01060862120158	-3.36062377226516	0.000777666779009072	0.00493800654368816	POPTR_0005s25030, PCBER7, estExt_Genewise1_v1.C_LG_V1376	similar to isoflavone reductase; similar to IFR. [ORG:Pisum sativum]; [ co-ortholog (2of2) of AAB31368, At1g75290, At1g75300, At1g75280, ]	0
Potri.005G229100.0	379.279950804341	-1.57948	0.329053993201123	-4.80006913342165	1.58610867849806e-06	2.38684858372406e-05	POPTR_0005s25070, gw1.V.1395.1	pfkB-type carbohydrate kinase family protein; [ co-ortholog (2of3) of At1g19600, ]	0
Potri.005G230200.0	330.46462144473	-2.45495	0.422219390321884	-5.81439624562215	6.08531147011905e-09	1.65234495601211e-07	POPTR_0005s25180, estExt_fgenesh4_pg.C_LG_V1435	similar to hypothetical protein; similar to merozoite-piroplasm surface antigen Tams1; [ co-ortholog (1of2) of At1g58643, At1g58936, At1g59171, At1g59312, At1g22100, ]	AT5G42810.1
Potri.005G231100.0	577.613397114127	1.569	0.314971928106851	4.98138217279163	6.3131719648007e-07	1.04422011179769e-05	POPTR_0005s25270, Pt-MPK1.3, fgenesh4_pm.C_LG_V000601	similar to MAP kinase PsMAPK2. [ORG:Pisum sativum]; [ co-ortholog (2of3) of At1g10210, AAF73257, ]	AT1G10210.1
Potri.005G232800.0	402.17958308487	-1.91317	0.530532948034107	-3.60613779643027	0.000310788146722785	0.00231334955801612	POPTR_0005s25430	0	0
Potri.005G234000.0	1770.58163789904	1.56722	0.348032070706625	4.50308611324553	6.69737301198089e-06	8.37424421150806e-05	POPTR_0005s25540, Pt-VFCYSPRO.2, grail3.0002061802	similar to unnamed protein product. [ORG:Pisum sativum]; [ co-ortholog (1of2) of T09528, BAA92495, BAC41322, AAB67878, CAB17075, P25804, S42882, T08845, CAE45588, AAB16996, T12040, CAC94444, CAA82995, T08844, AAB16997, AAO11786, CAA38242, S11862, CAA08906	;AT4G39090.1
Potri.005G235700.0	4256.30213238278	-1.52698	0.433108235438539	-3.52563796634374	0.000422464060784343	0.00297003949920402	POPTR_0005s25700, estExt_Genewise1_v1.C_LG_V1643, HTR903	similar to histone H3-D. [ORG:Glycine tabacina]; [ ortholog of AAM03184,At1g19890,AAM03213,AAR13890,AAM03216,AAG24310,AAR13881,At5g10980,AAG24300,At4g40040,AAG24321,AAM03191,At4g40030,]	0
Potri.005G235800.0	1124.99201246589	-2.26629	0.336974102884737	-6.72542773782452	1.75077363793562e-11	8.04029039454909e-10	POPTR_0005s25710, eugene3.00051418	similar to expressed protein in Arabidopsis thaliana; [ ortholog of At1g30845,]	0
Potri.005G236200.0	339.432225362827	1.13785	0.341667757789591	3.3302717640738	0.000867612590793251	0.00539840591491568	POPTR_0005s25750, estExt_fgenesh4_pg.C_LG_V1498	calmodulin-binding family protein; [ co-ortholog (2of2) of At1g19870, ]	AT1G19870.1
Potri.005G236700.0	55.1014622362534	-4.74757	1.01614000191241	-4.6721661297231	2.98039736489544e-06	4.1413854883013e-05	POPTR_0005s25800	0	AT1G19850.1
Potri.005G238300.0	954.695980050249	1.66044	0.362763043186406	4.57720147282771	4.71237566307604e-06	6.20121680874599e-05	POPTR_0005s25950	0	0
Potri.005G239200.0	661.280704299381	3.76569	0.664513643885149	5.66683798803187	1.45456755535827e-08	3.70653650388473e-07	POPTR_0005s26070, estExt_Genewise1_v1.C_LG_V1774, Lhcb1-3, Pt-LHB1.1	similar to Chlorophyll a-b binding protein 2; similar to chloroplast precursor (LHCII type I CAB-2) (LHCP). [ORG:Glycine max]; [ co-ortholog (2of3) of CAA31419, AAA50310, P12471, AAA33949, JA0179, AAF26741, P09755, AAR10886, P08221, At2g34430, ]	AT1G29930.1;AT2G34430.1
Potri.005G239900.0	54.814163910259	-8.92911	1.5977005540836	-5.58872706648057	2.28740137602931e-08	5.56615937193421e-07	POPTR_0005s26140, grail3.0002068402, TUB20	0	AT1G20010.1
Potri.005G240900.0	40.5075517624018	3.76237	1.12568110353941	3.34230228780659	0.000830865225716811	0.0052167921488335	POPTR_0005s26240, gw1.V.1814.1	pathogenesis-related thaumatin family protein; similar to receptor serine/threonine kinase PR5K (Arabidopsis thaliana) GI:1235680; pathogenesis-related thaumatin family protein; similar to receptor serine/t; [ ortholog of At1g20030,]	0
Potri.005G241000.0	41.3992047273053	5.69662	0.992635662553352	5.73888729125197	9.53006144362178e-09	2.51887634645514e-07	POPTR_0005s26250	0	0
Potri.005G242300.0	240.458722981257	1.30685	0.35954980144643	3.63467135802738	0.000278335209928513	0.00210766177710268	POPTR_0005s26370, eugene3.00051472	similar to expressed protein in Arabidopsis thaliana; [ co-ortholog (3of3) of At1g20100, At1g75860, ]	0
Potri.005G243600.0	78.4211020478243	1.77761	0.510747313998365	3.48040997045501	0.000500647051785016	0.00342000989870737	POPTR_0005s26500	0	0
Potri.005G244500.0	44.4213938455954	-3.71195	0.797723388538333	-4.65318041158955	3.26854030829262e-06	4.4840907763407e-05	POPTR_0005s26590	0	0
Potri.005G245700.0	303.978561437283	2.78702	0.513037752925663	5.43239042798663	5.56040971304442e-08	1.24234154065277e-06	POPTR_0005s26700	0	AT1G76080.1
Potri.005G246100.0	2415.61718893132	1.75214	0.511138796086042	3.42791596787729	0.000608233699312623	0.00402331370059162	POPTR_0005s26740, Pt-PETE.1, grail3.0002074001	similar to Plastocyanin. [ORG:Cucurbita pepo]; [ co-ortholog (1of2) of 0911298A, P00292, CUDM, At1g20340, 3PCY, ]	AT1G76100.1
Potri.005G246800.0	47.663503516639	3.73453	0.839572907809443	4.44813543988991	8.66189085611266e-06	0.000104926708103422	POPTR_0005s26810	0	0
Potri.005G247800.0	130.165109423482	2.54062	0.537593739860785	4.72591025449465	2.29086815903664e-06	3.26731454714497e-05	0	0	0
Potri.005G248100.0	26628.6622560345	-1.86184	0.37491667969774	-4.96602102813512	6.83405478966946e-07	1.12073987623325e-05	POPTR_0005s26930, Pt-ERD10.1, estExt_fgenesh4_pg.C_LG_V1612	similar to dehydrin. [ORG:Phaseolus vulgaris]; [ ortholog of At1g76180,AAB00554,At1g20440,At1g20450,]	AT1G76180.1
Potri.005G248600.0	2116.07551946166	-1.39982	0.289249195759662	-4.83950450452129	1.30163241383858e-06	1.99623810628516e-05	POPTR_0005s26990	0	0
Potri.005G249700.0	572.539402649482	2.13733	0.63220568522787	3.38074520695822	0.000722895420788588	0.00464211339609524	POPTR_0005s27110	0	0
Potri.005G252500.0	100.778882410641	-1.59451	0.459996095990331	-3.46635939792448	0.000527557577464719	0.00356754709093928	POPTR_0005s27380, fgenesh4_pg.C_LG_V001665	0	0
Potri.005G253400.0	112.519759918823	-1.79192	0.521954630825892	-3.4330864082098	0.000596751883202952	0.00395578989812629	POPTR_0005s27480, eugene3.00051582	armadillo/beta-catenin repeat family protein; similar to U-box domain-containing protein; [ co-ortholog (2of3) of At1g76390, At1g20780, ]	0
Potri.005G253600.0	408.710259677594	-1.49863	0.365143563953545	-4.1042210444477	4.05679443518337e-05	0.000400759672930938	POPTR_0005s27500	0	0
Potri.005G255100.0	565.682024417274	1.63933	0.452421642025922	3.62345471578953	0.000290694117326719	0.00218592474121742	POPTR_0005s27650, estExt_Genewise1_v1.C_LG_V2183	similar to expressed protein in Arabidopsis thaliana; [ ortholog of At1g20816,]	0
Potri.005G256500.0	2217.26875616214	1.22473	0.384366394305766	3.18635691420355	0.0014407673530082	0.00823082660048027	POPTR_0005s27790	0	0
Potri.005G257700.0	340.109448117702	-1.3485	0.382089922035218	-3.52926538746711	0.000416715011524607	0.00293533847272139	POPTR_0005s27910, gw1.V.2288.1	0	0
Potri.005G258600.0	70.4574629001405	-9.2912	1.74266044044621	-5.33162010940552	9.73404057364401e-08	2.02717718400826e-06	POPTR_0005s28000, estExt_Genewise1_v1.C_LG_V2296, Lhcb7	chlorophyll A-B binding family protein; similar to chlorophyll A-B binding protein GB:P12470 (Nicotiana plumbaginifolia); [ ortholog of At1g76570,]	0
Potri.005G259400.0	12.6174877642781	7.48075	1.90170374714313	3.93371042195678	8.36445467932872e-05	0.00074699811828872	0	0	0
Potri.006G002000.0	13.2244394860518	-6.87724	1.82918092516193	-3.75973687266114	0.000170092162157209	0.00137697613841507	0	0	0
Potri.006G002700.0	1099.02537707038	-2.50708	0.395737529076316	-6.33520509623945	2.37025763336558e-10	8.47324473395222e-09	POPTR_0006s00460	0	0
Potri.006G004400.0	759.136744473709	-1.52429	0.447228169503594	-3.40831105169559	0.00065366336802826	0.00427600483903689	POPTR_0006s00630, grail3.0024004101	similar to truncated acetyl Co-A acetyltransferase-like protein. [ORG:Hevea brasiliensis]; [ co-ortholog (2of2) of AAL18924, AAL18928, ]	0
Potri.006G005500.0	2408.14360902694	3.08252	0.455852061098517	6.76210116073719	1.36004682116352e-11	6.42402343570489e-10	POPTR_0006s00730	0	AT4G14540.1
Potri.006G006100.0	1966.60778850983	-2.87857	0.356322421189819	-8.07856042503676	6.5535798874158e-16	6.1211914399566e-14	POPTR_0006s00790	0	;AT5G63530.1
Potri.006G006700.0	2247.40317271584	-1.1473	0.274158581804492	-4.18481712578616	2.85395765333347e-05	0.000297177610633151	POPTR_0006s00850	0	AT2G32260.1
Potri.006G007100.0	36.6254822393827	5.30876	0.963893720237694	5.50762073034699	3.63715962356191e-08	8.50096245036648e-07	POPTR_0006s00890	0	AT3G21760.1
Potri.006G007200.0	195.590266636178	5.25157	0.569175913967047	9.22662808736279	2.79285328035655e-20	4.6258959833639e-18	POPTR_0006s00900, eugene3.00060083	0	0
Potri.006G007500.0	33.014403808515	-8.19656	1.63274898519234	-5.02009514102418	5.16458932658555e-07	8.78084231688489e-06	0	0	0
Potri.006G007900.0	125.367381779706	-4.6509	0.753635705029725	-6.17128768361984	6.77360455322071e-10	2.25288092536504e-08	POPTR_0006s00970	0	0
Potri.006G008500.0	1317.28307910856	-3.15039	0.721683083585593	-4.36533786901789	1.26926416666503e-05	0.000146810373467378	0	0	0
Potri.006G009000.0	22836.2758085831	-1.1366	0.353317534934927	-3.21693049204897	0.00129569985541753	0.00754786938050374	POPTR_0006s01060, estExt_fgenesh4_pg.C_LG_VI0083	0	AT2G32300.1
Potri.006G009200.0	1133.87169858063	-1.14721	0.291948316367892	-3.92949859542621	8.51231738827176e-05	0.000758966101931895	POPTR_0006s01080, grail3.0024007102	similar to fumarylacetoacetase; putative; similar to fumarylacetoacetase (Fumarylacetoacetate hydrolase; similar to Beta-diketonase; similar to FAA)(Rattus norvegicus) SWISS-PROT:P25093; [ ortholog of At1g12050,]	0
Potri.006G009800.0	66.1234485482188	3.14861	0.867293856376273	3.63038921947986	0.000282994148463254	0.00213830931759579	POPTR_0006s01140, fgenesh4_pg.C_LG_VI000091	0	AT3G51970.1
Potri.006G011600.0	3176.26266435069	-2.09978	0.576442983206619	-3.64264632117244	0.000269849493638912	0.00205341827548508	POPTR_0006s01320	0	0
Potri.006G012300.0	18.3502281605876	-7.35003	1.75597308943674	-4.18572941547901	2.84251805566513e-05	0.000296483463866499	0	0	0
Potri.006G012400.0	19.6313753646085	8.11839	1.72545188408671	4.70507812796008	2.53768752798567e-06	3.5843573981128e-05	POPTR_0006s01420, fgenesh4_pg.C_LG_VI000119	0	0
Potri.006G012500.0	27.4610103076337	-5.51665	1.30918281567285	-4.21381415873521	2.51093915633798e-05	0.000265578047421103	POPTR_0006s01430	0	0
Potri.006G012700.0	118.770021717813	2.69787	0.703373225474838	3.83561019279179	0.000125252932362461	0.00105692667951425	POPTR_0006s01460, eugene3.00060133	0	0
Potri.006G013500.0	18.7239422977164	8.04984	1.7009357797018	4.73259778566335	2.21664457089996e-06	3.17939525855393e-05	0	0	0
Potri.006G014900.0	250.923946527177	1.6516	0.528710966581263	3.12381724003166	0.00178521303666401	0.00980840731886718	POPTR_0006s01600, estExt_Genewise1_v1.C_LG_VI0423	similar to inositol-1(or 4)-monophosphatase; putative; similar to inositol monophosphatase; putative; similar to IMPase; putative; similar to SP|P54928|Inositol 1-or(4 monophosphatase)-3 EC (3 1.3.25.IMPase) (3 IMP) (3 Inositol) (monophosphatase 3 {Lycope	AT3G02870.1
Potri.006G015000.0	97.216765080673	-5.06079	0.87346306313331	-5.7939412697406	6.87535099150870e-09	1.84269790058289e-07	POPTR_0006s01610, estExt_fgenesh4_pm.C_LG_VI0045	0	0
Potri.006G015300.0	1143.5677906611	2.76017	0.468959618144085	5.88574010318591	3.96276623362239e-09	1.11500483662909e-07	POPTR_0006s01640, fgenesh4_pg.C_LG_VI000139	sugar transporter family protein; similar to SP|Q96QE2|Proton myo inositol-co transporter-Hmit (Homo) (sapiens ; [ co-ortholog (3of4) of At4g16480, ]	AT4G16480.1
Potri.006G016800.0	61.087267181349	6.06048	1.14790861719904	5.27958324346841	1.29478045923257e-07	2.58908848862498e-06	POPTR_0006s01780, fgenesh4_pg.C_LG_VI000151	0	0
Potri.006G018500.0	51.9470073882688	6.62813	1.45358837649786	4.55983718226538	5.11932969943179e-06	6.63137363828899e-05	0	0	0
Potri.006G019000.0	52.545052367255	-2.98691	0.726665073821664	-4.11043293710179	3.9491796821211e-05	0.000392312551788479	POPTR_0006s01990, gw1.VI.1562.1	0	0
Potri.006G020700.0	286.155724138878	1.12843	0.354716715851289	3.18121237524516	0.00146660073226331	0.00835535317429076	POPTR_0006s02150, Pt-FHY3.2, eugene3.00060192	similar to far-red impaired responsive protein; putative; similar to far-red impaired response protein FAR1 (Arabidopsis thaliana) gi|5764395|gb|AAD51282|; similar to A component of the PHYA signaling network; similar to mediates the FR-HIR respo; [ co-or	AT3G22170.1
Potri.006G022800.0	8.93572059704979	6.98072	2.01510765714936	3.46419416361968	0.00053182249596819	0.00359150038388956	POPTR_0006s02370	0	AT1G22400.1
Potri.006G024300.0	25.9193428547496	-7.84824	1.80551019669706	-4.34682687636771	1.38121151659956e-05	0.000158179717174154	POPTR_0006s02530	0	AT1G72680.1
Potri.006G025200.0	47.2784178303565	5.70086	0.997403086633035	5.71570392075488	1.092508182686e-08	2.8511938864321e-07	POPTR_0006s02610, estExt_fgenesh4_pg.C_LG_VI0218	similar to expressed protein in Arabidopsis thaliana; [ ortholog of At2g41120,]	0
Potri.006G025500.0	13.1427432319018	-6.86881	1.84333106060234	-3.72630331305168	0.000194308565699684	0.00154532532484272	0	0	AT4G12560.1
Potri.006G026700.0	241.038808904779	-1.43348	0.388647986384338	-3.68838450809979	0.000225682423553405	0.00176157078642298	POPTR_0006s02750, estExt_Genewise1_v1.C_LG_VI1074, Pt-CAM6.2	similar to CALMODULIN 6; [ co-ortholog (1of2) of At3g43810, At5g21274, ]	AT2G27030.3
Potri.006G026900.0	245.151415029516	2.44467	0.510393131696933	4.78976960941374	1.66972913595349e-06	2.48409702890806e-05	POPTR_0006s02770, estExt_Genewise1_v1.C_LG_VI0091	similar to ubiquitin-conjugating enzyme; putative; similar to SP|Q16763|Ubiquitin conjugating-enzyme E2 24-kDa EC (6 3.2.19.Ubiquitin) (protein- ligase Ubiquitin) (carrier protein {Homo) {sapiens} ; [ co-ortholog (1of2) of At5g05080, ]	AT5G05080.1
Potri.006G027600.0	319.442953224165	-1.14253	0.33919347589135	-3.36836812806419	0.000756145600231982	0.00482286762922326	POPTR_0006s02840	0	AT1G73100.1
Potri.006G027700.0	40.6031621429471	3.63528	0.766216902883444	4.74445523986213	2.09068199538075e-06	3.02874601604868e-05	0	0	AT3G10740.1
Potri.006G029900.0	18.7416880399484	-7.38114	1.77756399281375	-4.15239285640163	3.29016809767229e-05	0.000336673090554646	POPTR_0006s02850, Pt-ASD1.2, estExt_fgenesh4_pm.C_LG_VI0086	glycosyl hydrolase family protein; similar to arabinoxylan arabinofuranohydrolase isoenzyme AXAH-2 from GI:13398414 (Hordeum vulgare); [ co-ortholog (1of2) of At3g10740, At5g26120, ]	AT3G10740.1
Potri.006G030400.0	15.7657606927768	-4.58639	1.43807706327915	-3.18925101281543	0.00142641959388755	0.00816952393041408	0	0	0
Potri.006G031000.0	59.0542533545473	2.39648	0.556950663487648	4.30285846825522	1.68608563551722e-05	0.000187935386336587	POPTR_0006s02950, estExt_Genewise1_v1.C_LG_VI1359, Pt-RPT1.3	similar to 26S proteasome subunit 7. [ORG:Prunus persica]; [ co-ortholog (5of5) of AAT52191, CAA06853, AAC18523, O64982, ]	AT5G58290.1
Potri.006G031500.0	326.562074512039	1.64382	0.36132842263686	4.54937864157915	5.38045529715659e-06	6.92270387663674e-05	POPTR_0006s03000, eugene3.00060277	0	0
Potri.006G031800.0	461.220320172066	1.30075	0.402985013889482	3.22779241319582	0.00124749467037365	0.00731680951025337	POPTR_0006s03030	0	0
Potri.006G032000.0	2488.7109232522	1.10421	0.345583926618172	3.19520085472114	0.00139733557265477	0.00802886269718035	POPTR_0006s03060	0	0
Potri.006G032200.0	186.440343036483	1.52788	0.431208823585765	3.54324117102683	0.000395241073483125	0.00281046493150779	POPTR_0006s03080	0	0
Potri.006G035700.0	240.163980919637	1.79648	0.492768774473501	3.64569151800671	0.000266673721949058	0.00203267696375242	POPTR_0006s03420, CHR931, gw1.VI.2426.1	0	0
Potri.006G035900.0	155.821500605798	1.70138	0.475759492032833	3.57614029155914	0.000348704567817555	0.00253914565868322	POPTR_0006s03430, grail3.0024022101	similar to expressed protein in Arabidopsis thaliana; [ co-ortholog (2of2) of At4g09550, At1g73790, ]	AT4G09550.1
Potri.006G036500.0	115.440088744554	3.60403	0.648100095397822	5.56091521235848	2.68363561240869e-08	6.42959756897722e-07	POPTR_0006s03490, eugene3.00060326	0	AT1G28110.1
Potri.006G037500.0	17.114195483966	-7.24896	1.79917974061457	-4.02903590483821	5.60060648164443e-05	0.000530488250234296	POPTR_0006s03580, fgenesh4_pg.C_LG_VI000303	similar to glycine-rich protein; similar to conserved hypothetical protein SPCC330.09 - Schizosaccharomyces pombe; similar to PIR:T41319; [ co-ortholog (2of2) of At3g56990, ]	AT3G56990.1
Potri.006G039300.0	454.442030431257	4.10385	0.633561994064087	6.47741979134082	9.33043419958676e-11	3.66795312798628e-09	0	0	0
Potri.006G040900.0	560.569083211788	4.81979	0.465994876000453	10.3430062183825	4.50189245332259e-25	1.15308781446185e-22	POPTR_0006s03930	0	AT2G41290.1
Potri.006G041300.0	11.3546138360291	7.32567	1.8778119484015	3.90117435548226	9.57271707037604e-05	0.000839217203999622	POPTR_0006s03970	0	AT3G57050.1
Potri.006G041800.0	93.6009896248379	-2.50626	0.585546497823626	-4.28021092166597	1.86716271847564e-05	0.000205536808775043	POPTR_0006s04010, gw1.VI.1079.1	glutaredoxin family protein; [ ortholog of At3g57070,At2g41330,]	0
Potri.006G041900.0	1721.73826955363	-1.73717	0.321041102627254	-5.41103716254486	6.26607654549185e-08	1.38012264806724e-06	POPTR_0006s04020	0	AT3G57090.1
Potri.006G043300.0	2348.35054581067	-1.83402	0.499775343611041	-3.66968732883578	0.00024284732237057	0.00187435281898006	POPTR_0006s04180	0	0
Potri.006G045300.0	3660.60229977825	-2.57061	0.639177353817685	-4.02174937791453	5.77675047482636e-05	0.000544220315319609	POPTR_0006s04380, eugene3.00060405	0	AT3G52590.1;AT4G05320.2
Potri.006G048500.0	136.643656342136	-2.0395	0.637512820298371	-3.19914712076485	0.00137834810845047	0.00793444364097588	POPTR_0006s04710, grail3.0024033201	similar to expressed protein in Arabidopsis thaliana; [ co-ortholog (2of2) of At2g41640, At3g10320, ]	0
Potri.006G051100.0	640.313053773022	2.72471	0.68721675234726	3.96484443434798	7.34438285190587e-05	0.000665953255312414	POPTR_0006s04960, Pt-GUN5.1, estExt_fgenesh4_pg.C_LG_VI0422	similar to magnesium chelatase subunit. [ORG:Glycine max]; [ ortholog of At5g13630,CAA04526,]	AT5G13630.1
Potri.006G051900.0	2303.71031158448	-1.52531	0.353333089985663	-4.31691381270356	1.58225903414803e-05	0.00017795937394028	POPTR_0006s05040, gw1.VI.2428.1, Pt-ATOZI1.1	similar to stress-related ozone-induced protein (OZI1); similar to stress-related ozone-responsive protein; similar to stress-related ozone-induced protein AtOZI1 (mRNA corresponding to this gene accumulates in response to ozone stress and pathogen (bacte	0
Potri.006G052600.0	296.748136034228	-2.23809	0.415440391478368	-5.38727677097439	7.15332360895523e-08	1.55217751148029e-06	POPTR_0006s05110, eugene3.00060479, Pt-CESA4.1	similar to cellulose synthase. [ORG:Populus tremuloides]; [ co-ortholog (2of6) of AAT66941, AAL23710, AAO25536, AAQ95211, ]	AT5G05170.1
Potri.006G054700.0	529.449173682539	-2.86015	0.482131706152804	-5.93229106732267	2.98736416897113e-09	8.60035489896728e-08	POPTR_0006s05340	0	AT3G53720.1
Potri.006G055300.0	213.969230578443	-1.42597	0.41663725084659	-3.42255995299238	0.000620344157817785	0.00409687682110124	0	0	AT3G57660.1
Potri.006G056100.0	318.944597547389	25.2516	4.32814270158834	5.8342907312265	5.40198590949152e-09	1.47973913915454e-07	POPTR_0006s05480	0	0
Potri.006G056300.0	405.187448070297	1.92796	0.468075440313816	4.11890974733066	3.80669194974203e-05	0.000380286535952315	POPTR_0006s05500	0	AT3G20860.1
Potri.006G059300.0	2406.17347460199	-1.35965	0.283686021594018	-4.79278879111168	1.64478758337522e-06	2.45286599693621e-05	POPTR_0006s05840, POPTR_0006s05830, estExt_fgenesh4_pg.C_1520029	mitochondrial import inner membrane translocase subunit Tim17/Tim22/Tim23 family protein; weakly similar to SP|P25710|NADH ubiquinone-oxidoreductase 21 3.kDa subunit EC (1 6.5.3.EC) (1 6.99.3.{Neurospora) {crassa} ; similar to SP|Q12328 Mitochondrial impo	AT2G42210.2
Potri.006G059700.0	980.162937444352	-0.95461	0.298771012296141	-3.19512308946579	0.0013977121519576	0.00802916957581191	POPTR_0006s05870, eugene3.01520039	ubiquitin family protein; [ co-ortholog (1of2) of At5g25270, At5g11080, ]	0
Potri.006G060300.0	165.798667741692	-8.06986	1.10522111164559	-7.30157647887576	2.84415334289558e-13	1.79804045303412e-11	POPTR_0006s05930	0	AT1G19250.1
Potri.006G060800.0	9525.70372106279	1.13865	0.355069195118668	3.20683910376807	0.00134202032139745	0.00775587226916017	POPTR_0006s05980, estExt_Genewise1_v1.C_1520120	0	0
Potri.006G062900.0	43.7836735123238	3.58323	0.798513829717359	4.48737745793111	7.21052605434297e-06	8.89942969797075e-05	POPTR_0006s06170, grail3.0152005601	0	0
Potri.006G063000.0	1022.24021903678	-1.58123	0.428904361826031	-3.68666704310242	0.000227210319616223	0.00177071530453735	POPTR_0006s06180, estExt_fgenesh4_pg.C_1520062, Pt-AVP.5	similar to Pyrophosphate-energized vacuolar membrane proton pump (EC 3.6.1.1) (Pyrophosphate-energized inorganic pyrophosphatase) (H+-PPase).; [ co-ortholog (1of5) of At1g15690, ]	AT1G15690.1
Potri.006G063500.0	137.852573955207	-1.73312	0.495558621713415	-3.49730433614485	0.000469985335732909	0.00324175060141147	POPTR_0006s06230, fgenesh4_pm.C_scaffold_152000031	0	0
Potri.006G063600.0	374.357089536502	-1.91611	0.52796467631614	-3.62922962653492	0.000284268293531292	0.00214325571098029	POPTR_0006s06240, grail3.0152006201	0	0
Potri.006G063700.0	596.575249164682	-3.87456	0.472755596912266	-8.19570148043443	2.49135933746703e-16	2.51617165607188e-14	POPTR_0006s06250, gw1.152.194.1	0	AT5G34850.1
Potri.006G064900.0	42.5615608020566	-5.49798	1.15636248900726	-4.75454481127624	1.98894024393243e-06	2.8965545346132e-05	0	0	0
Potri.006G066300.0	1639.79499443079	-1.47391	0.360884861653632	-4.08414740312127	4.42389435983245e-05	0.000432893483143117	POPTR_0006s06520	0	0
Potri.006G066500.0	52.1521134916725	9.52444	1.47853159108087	6.44182231888082	1.18047433226614e-10	4.51213612079267e-09	0	0	0
Potri.006G067400.0	1358.82512722531	10.0563	0.601011081373721	16.732249306463	7.63015101947052e-63	3.15951836797909e-59	POPTR_0006s06650	0	AT5G20230.1
Potri.006G068100.0	51.0117979060232	-3.85172	0.993275354934994	-3.87779466015576	0.000105407623978098	0.000912605907168632	POPTR_0006s06730, eugene3.00060555	similar to equilibrative nucleoside transporter; similar to putative (ENT8); similar to putative equilibrative nucleoside transporter ENT8 (Arabidopsis thaliana) GI:28207664; similar to SWISS-PROT:O54699 equilibrative nucleoside transporter 2 (Equilibrati	0
Potri.006G068200.0	1929.67866147913	-2.66835	0.435367349351824	-6.12897329894977	8.84479667476239e-10	2.86504528532558e-08	POPTR_0006s06740, estExt_fgenesh4_pg.C_LG_VI0496	similar to expressed protein in Arabidopsis thaliana; [ co-ortholog (2of4) of At5g20190, At1g80130, ]	0
Potri.006G069000.0	128.289495344065	-7.71455	1.13138290701266	-6.81868946125473	9.18747539631101e-12	4.45825832463569e-10	POPTR_0006s06830, eugene3.00060562	0	0
Potri.006G069100.0	295.038283046852	2.39214	0.583433793790195	4.1001094037377	4.12954870870144e-05	0.000407460832675485	POPTR_0006s06840, fgenesh4_pg.C_LG_VI000507	0	0
Potri.006G069600.0	76.9687593298659	-2.097	0.63054269770916	-3.32570826600592	0.000881941847182784	0.00546783016765489	POPTR_0006s06890, eugene3.00060569	similar to Peroxidase 25 precursor (EC 1.11.1.7) (Atperox P25).; [ ortholog of At2g41480,]	0
Potri.006G069900.0	199.128363247813	1.8335	0.583607697021642	3.14167343276386	0.00167985286079482	0.00934944989391739	POPTR_0006s06920, eugene3.00060572	0	0
Potri.006G070500.0	92.3566612415392	-2.85822	0.77399674515133	-3.6928019292233	0.00022179677035013	0.0017361502077344	POPTR_0006s06980, gw1.VI.1302.1	GHMP kinase family protein; [ co-ortholog (1of2) of At3g10700, ]	AT3G10700.1
Potri.006G071200.0	373.200945322477	2.42163	0.658349377297164	3.67833744869944	0.000234759232822047	0.00181927421692569	POPTR_0006s07060, Pt-EXT.6, fgenesh4_pg.C_LG_VI000528	similar to xyloglucan endo-1; similar to 4-beta-D-glucanase (EC 3.2.1.-) - adzuki bean. [ORG:Vigna angularis]; [ co-ortholog (15of15) of AAR27065, BAA03922, BAC03237, AAN07898, AAN03485, Q41638, BAA03925, A49539, Q39857, B49539, ]	AT4G25810.1
Potri.006G072400.0	510.966922787978	1.96578	0.457813733937597	4.29385081840693	1.75600489023485e-05	0.000194767595972701	POPTR_0006s07170, estExt_fgenesh4_pg.C_LG_VI0537	0	AT4G31550.1
Potri.006G073200.0	2421.08823595206	-1.64377	0.340020074980043	-4.83434164224365	1.33586995717754e-06	2.04118629065658e-05	POPTR_0006s07290, estExt_fgenesh4_pm.C_LG_VI0225	0	0
Potri.006G073500.0	910.501738234934	1.44383	0.346631246216523	4.16532142882346	3.10914203473161e-05	0.000320658504993387	0	0	0
Potri.006G073800.0	881.055594245767	1.94903	0.543984762318371	3.58288453225036	0.00033982084531186	0.00248465241370605	POPTR_0006s07350	0	0
Potri.006G074300.0	88.922576170254	-3.53312	0.561617994029626	-6.29096896716894	3.1549040715826e-10	1.10867880705049e-08	POPTR_0006s07380	0	AT5G57140.1
Potri.006G076500.0	179.221569305471	1.78376	0.56216724190536	3.17301132062933	0.0015086664171153	0.00855576743511291	POPTR_0006s07610	0	0
Potri.006G076800.0	122.488632924348	-10.0887	1.5483395666131	-6.51584377180048	7.22821763512137e-11	2.91061697154928e-09	POPTR_0006s07640	0	0
Potri.006G077800.0	2112.08644533679	2.0706	0.340267929564579	6.08521157146446	1.16337580738345e-09	3.66338047331327e-08	POPTR_0006s07740, gw1.VI.2366.1	0	AT5G20730.2
Potri.006G078200.0	242.309233426875	1.49589	0.441968134811976	3.38460534538957	0.000712806605192674	0.00458931263449845	POPTR_0006s07780, Pt-ACCC.2, estExt_fgenesh4_pm.C_LG_VI0248	similar to biotin carboxylase precursor. [ORG:Glycine max]; [ co-ortholog (1of2) of T06565, AAA85742, AAC02267, 2118337B, AAC23573, T09855, T06279, AAF80469, AAC41658, T07093, AAF80468, ]	AT5G35360.1
Potri.006G079100.0	15.822420054914	-7.13488	1.9352381830827	-3.68682175642868	0.000227072286214029	0.00177019483871589	POPTR_0006s07870, POPTR_0006s07880	0	AT2G07050.1
Potri.006G079200.0	75.0631224259538	-7.94924	1.59821145003712	-4.97383266556952	6.56419764483157e-07	1.08004960586649e-05	POPTR_0006s07890	0	AT2G07050.1
Potri.006G079600.0	13.5164051148085	-6.90929	1.83747746921295	-3.76020606739076	0.000169773449733487	0.00137484398912271	POPTR_0006s07940, fgenesh4_pg.C_LG_VI000615	0	0
Potri.006G081700.0	250.783799707614	-1.26795	0.390532424909429	-3.24673322931979	0.00116737755425762	0.0069138248714018	POPTR_0006s08170	0	AT3G58970.1
Potri.006G084000.0	1239.33366279493	1.46897	0.427352458987378	3.43737374638103	0.000587384484630873	0.00390202340124439	POPTR_0006s08420, estExt_Genewise1_v1.C_LG_VI1742, Pt-ASP1.2, POPTR_0006s08430	similar to PDE1 SUPPRESSOR 1; [ co-ortholog (1of2) of At3g53710, At2g37550, ]	AT3G53710.1
Potri.006G084400.0	16.7532838412482	-4.113	1.26953940621751	-3.23975973805242	0.00119630455193664	0.00705822526546324	POPTR_0006s08460, eugene3.00060712	0	0
Potri.006G084900.0	55.6221575926051	-3.19584	0.68911038122212	-4.63763104457961	3.52425165659521e-06	4.78439526161362e-05	POPTR_0006s08510	0	0
Potri.006G085200.0	632038.263800504	-2.51533	0.290959032265365	-8.64497146667766	5.38187447970443e-18	6.89240574475549e-16	POPTR_0006s08530	0	AT3G09390.1
Potri.006G086100.0	876.641759382515	2.23325	0.406657156132862	5.49173823591158	3.97996987138586e-08	9.25864713994209e-07	POPTR_0006s08630, grail3.0023018201, Pt-EXPA3.1, PtEXPA16	similar to expansin. [ORG:Pyrus communis]; [ ortholog of BAC67193,CAD28983,CAH18933,S53082,CAA59470,AAO15999,At5g02260,At2g37640,]	AT2G37640.1
Potri.006G086500.0	10.483722472765	-6.54361	2.07366710697015	-3.15557516691656	0.00160181986163791	0.00898762747569871	POPTR_0006s08680	0	AT3G46590.1;AT1G07540.1
Potri.006G087800.0	400.646943513759	1.46058	0.355390829377255	4.10978796581791	3.96022582097488e-05	0.000393252639976502	POPTR_0006s08810, eugene3.00060744	0	0
Potri.006G087900.0	2244.70847861023	2.4239	0.461364730099457	5.2537556971045	1.49028532664621e-07	2.91085997960103e-06	POPTR_0006s08820	0	0
Potri.006G088500.0	10.7857492897085	-6.58398	2.02533320951304	-3.2508122070855	0.00115075841710029	0.00683658366161089	POPTR_0006s08880	0	0
Potri.006G088600.0	10.386454678631	7.19991	1.98728592292582	3.62298411230709	0.000291223716505159	0.00218792054326298	POPTR_0006s08940	0	AT2G37710.1
Potri.006G090300.0	292.110855337763	1.87864	0.355863691542151	5.27910455292296	1.29816719861319e-07	2.59059952205178e-06	POPTR_0006s09130, estExt_fgenesh4_pg.C_LG_VI0713	0	AT2G39770.1
Potri.006G093200.0	225.550453973404	3.0424	0.914822719615579	3.3256711197933	0.000882059380257131	0.00546783016765489	POPTR_0006s09430, grail3.0023023701	0	0
Potri.006G094000.0	178.550061687612	1.9908	0.450348478989489	4.4205764938002	9.84379313002564e-06	0.000117355585564053	POPTR_0006s09510, grail3.0023024502	0	0
Potri.006G095100.0	16.7797041391278	6.01897	1.54793163294876	3.88839290123888	0.000100910180089557	0.000878456000113888	POPTR_0006s09620, fgenesh4_pg.C_LG_VI000766	0	0
Potri.006G095200.0	15.996178520628	6.84406	1.66462957734734	4.11145988664601	3.9316518958122e-05	0.000390727565405817	POPTR_0006s09630, fgenesh4_pg.C_LG_VI000764	0	0
Potri.006G096800.0	240.877520310353	2.15994	0.562610775025673	3.83913368912617	0.000123469190918385	0.0010441089340937	POPTR_0006s09820, fgenesh4_pg.C_LG_VI000781, POPTR_0006s09810	proton-dependent oligopeptide transport (POT) family protein; [ co-ortholog (2of2) of At3g54140, ]	AT3G54140.1
Potri.006G097900.0	32.1626218791713	-8.15999	2.01028905050377	-4.05911519637698	4.92590099587723e-05	0.000476387739363837	POPTR_0006s09910	0	AT4G00430.1
Potri.006G098000.0	20.3965578777572	4.42284	1.24572011692544	3.55042619863743	0.000384607954065094	0.00274743663563751	0	0	0
Potri.006G099300.0	17.615007149441	-5.81059	1.7533826101334	-3.31392952555164	0.00091994690895245	0.00564626505754042	0	0	0
Potri.006G101500.0	69.0708875058187	-3.39689	0.705268894679337	-4.81644554143449	1.46138024860948e-06	2.21809741045607e-05	POPTR_0006s10250, estExt_fgenesh4_pm.C_LG_VI0352, Pt-FAD3.2	similar to omega-3 desaturase. [ORG:Vernicia fordii]; [ co-ortholog (1of3) of AAC98967, AAD13527, AAA61776, BAB18135, JQ2339, BAD36812, AAO24265, CAB45155, AAN17502, P48621, AAN17504, ]	AT5G05580.1
Potri.006G102400.0	104.308106360964	-6.85847	0.994850250230015	-6.89396728364596	5.42575075726564e-12	2.76235199926772e-10	POPTR_0006s10330, eugene3.00060890	0	0
Potri.006G102800.0	2046.21388056787	-1.54179	0.445609899029692	-3.45996088600265	0.000540253857581629	0.00363756289745679	POPTR_0006s10370, PtrAMT2-1, fgenesh4_pm.C_LG_VI000362, Pt-AMT2.1	similar to amt2-like protein. [ORG:Medicago truncatula]; [ ortholog of AAN06953,At2g38290,]	AT2G38290.1
Potri.006G103000.0	11.3674353280651	-6.65959	2.05073347575433	-3.24741746518823	0.0011645743521511	0.00690215882137262	POPTR_0006s10390, fgenesh4_pg.C_LG_VI000837	0	0
Potri.006G104000.0	2577.33531959556	2.10558	0.453812851073086	4.63976470137658	3.48806098363412e-06	4.74074809290972e-05	POPTR_0006s10490, eugene3.00060907	similar to expressed protein in Arabidopsis thaliana; similar to DUF538; similar to expressed protein in Arabidopsis thaliana; similar to DUF538; [ co-ortholog (1of2) of At3g08890, ]	0
Potri.006G104500.0	1227.03829834582	0.937015	0.299351647096857	3.13014747282344	0.00174718566279735	0.00964212078902712	POPTR_0006s10540, estExt_fgenesh4_pg.C_LG_VI0850	macrophage migration inhibitory factor family protein; MIF family protein; [ co-ortholog (3of3) of At5g01650, ]	0
Potri.006G104800.0	1180.44366869803	-1.17547	0.302780820816657	-3.88224179314179	0.000103497889140378	0.000898150560842714	POPTR_0006s10570, estExt_fgenesh4_pm.C_LG_VI0366	macrophage migration inhibitory factor family protein; MIF family protein; [ co-ortholog (2of2) of At3g51660, ]	0
Potri.006G106800.0	2043.96962445675	-4.45549	0.40508956916915	-10.9987874211379	3.87304806788714e-28	1.23366511854687e-25	POPTR_0006s10740, gw1.VI.969.1	similar to alanine--glyoxylate aminotransferase; putative; similar to beta-alanine-pyruvate aminotransferase; putative; similar to AGT; putative; similar to similar to SP|Q64565|Alanine glyoxylate--aminotransferase 2 ; similar to mitochondrial precursor (	AT3G08860.1
Potri.006G107300.0	275.446126131114	1.48153	0.366924945466366	4.0377009648056	5.3977598355443e-05	0.000514807459171202	POPTR_0006s10790, estExt_fgenesh4_pg.C_LG_VI0871	similar to saposin B domain-containing protein; similar to region 1; [ co-ortholog (1of2) of At5g01800, At3g51730, ]	0
Potri.006G107500.0	39.8905986406863	-2.27131	0.690735164728842	-3.28825147027984	0.00100811748664933	0.0060926000865489	POPTR_0006s10800	0	0
Potri.006G108900.0	120.794795815008	-10.0686	1.52530949343883	-6.6010046873789	4.08380640271322e-11	1.73439606966513e-09	0	0	0
Potri.006G109000.0	36.2207342983116	-8.32977	1.64238269079559	-5.07176099065847	3.94151229602659e-07	6.88655928233337e-06	POPTR_0006s10940, fgenesh4_pg.C_LG_VI000895	similar to expressed protein in Arabidopsis thaliana; similar to expression supported by MPSS; [ co-ortholog (1of2) of At1g61670, At1g10980, ]	0
Potri.006G109200.0	84.9777369142714	3.01817	0.601228008009152	5.02000280739682	5.16707243601759e-07	8.78084231688489e-06	POPTR_0006s10970, POPTR_0006s10960, eugene3.00060954	0	AT5G04930.1
Potri.006G110100.0	1495.33553396164	-1.08298	0.289591669170149	-3.7396703427835	0.000184261746335066	0.00147629251457424	POPTR_0006s11060, estExt_fgenesh4_pg.C_LG_VI0901, PtrTrxh3	thioredoxin family protein; similar to thioredoxin H-type GB:P29448 SP|P29448|Arabidopsis (thaliana ; similar to Thioredoxin H-type 2 (TRX-H2) SP|Q07090 {Nicotiana tabacum}; [ co-ortholog (1of2) of At3g08710, ]	AT3G08710.1
Potri.006G111500.0	153.509963902668	-1.89706	0.532393491187908	-3.56325748472107	0.000366281083448472	0.00263775464297893	POPTR_0006s11220	0	0
Potri.006G111600.0	1265.90901859594	-3.60718	0.519204749516921	-6.94750619190937	3.7179975198867e-12	1.96122395714618e-10	POPTR_0006s11230, eugene3.00280347	similar to hypothetical protein; [ co-ortholog (2of3) of At2g01410, ]	0
Potri.006G112300.0	13.892312216872	-6.94957	1.93797858370072	-3.58599086849982	0.000335800708829349	0.00246032692741527	POPTR_0006s11300	0	0
Potri.006G115300.0	543.323192300176	3.39046	0.316282128775152	10.7197258923109	8.22467154955902e-27	2.40402311351522e-24	POPTR_0006s11640	0	0
Potri.006G115700.0	99.6796125874885	2.3339	0.558969762605868	4.17536748071242	2.97505403278764e-05	0.000308236936799871	POPTR_0006s11680	0	AT5G03720.1
Potri.006G115800.0	274.776343216286	1.67835	0.455153392344271	3.68742905322701	0.000226531223672715	0.00176653115258901	0	0	AT5G03730.1
Potri.006G116400.0	78.4331727440199	-5.20635	0.924509518420476	-5.6314767785083	1.7867303616136e-08	4.47493103168246e-07	POPTR_0006s11760	0	0
Potri.006G119100.0	30.8363307687707	-8.09753	1.69574081073605	-4.77521682842329	1.79513728586792e-06	2.64375731282682e-05	POPTR_0006s12070, eugene3.00280266	pollen Ole e 1 allergen and extensin family protein; similar to pistil-specific extensin-like protein precursor (PELP) (Nicotiana tabacum) SWISS-PROT:Q03211; [ ortholog of At3g09925,]	0
Potri.006G120000.0	1219.39179356278	1.50515	0.428112582751779	3.51577465611998	0.000438472971501371	0.00305921397836326	POPTR_0006s12160, COMTL4, estExt_fgenesh4_pm.C_280112	0	0
Potri.006G121800.0	81.425963299739	-8.06483	1.53189451300209	-5.26461427879362	1.40483992420347e-07	2.76790229316695e-06	POPTR_0006s12370	0	0
Potri.006G122300.0	313.564363239006	1.15099	0.358124289257922	3.21393829340691	0.00130927807071739	0.00760734650771129	POPTR_0006s12420	0	AT3G09880.1
Potri.006G123000.0	123.373057465398	-2.43386	0.511873261840404	-4.75480720206503	1.98635885660846e-06	2.89449183533355e-05	POPTR_0006s12490	0	0
Potri.006G123100.0	773.203208434997	-2.81798	0.361157616433972	-7.80262351265993	6.06332365437304e-15	4.82831013438776e-13	POPTR_0006s12500, estExt_fgenesh4_pg.C_280203	0	0
Potri.006G124500.0	102.279436655145	-8.38085	1.49401379222707	-5.60961738996385	2.02774413888766e-08	5.01286598315064e-07	POPTR_0872s00200, eugene3.07200002	similar to heavy-metal-associated domain-containing protein; [ co-ortholog (3of3) of At2g36950, ]	0
Potri.006G125200.0	920.824208467941	1.05202	0.28324507521537	3.7141510857332	0.000203886962179091	0.00161323935520367	POPTR_0006s12700, fgenesh4_pg.C_scaffold_28000190	similar to expressed protein in Arabidopsis thaliana; [ co-ortholog (2of2) of At4g34340, ]	AT4G34340.1
Potri.006G125900.0	184.911703177166	2.54114	0.469885185648308	5.40800812674517	6.372953362197e-08	1.39996486546229e-06	POPTR_0006s12780, gw1.28.691.1	OTU-like cysteine protease family protein; [ co-ortholog (1of2) of At5g04250, ]	0
Potri.006G126300.0	968.915465587811	1.19764	0.371842197145467	3.22082278420366	0.00127823161049484	0.00745835236325608	POPTR_0006s12820	0	AT2G37025.1
Potri.006G128600.0	87.6876608656617	2.76979	0.638113006741454	4.34059070529277	1.42100194614757e-05	0.000162097306483179	POPTR_0006s13050, eugene3.00280162	0	0
Potri.006G128700.0	968.649681181836	1.13143	0.340900828711399	3.31894146347281	0.000903593688496296	0.00556514258569422	POPTR_0006s13060	0	0
Potri.006G129600.0	280.688193189212	2.97036	0.578977923391348	5.13034392128634	2.89213278292137e-07	5.26410542063601e-06	POPTR_0006s13160, eugene3.00280152, Pt-SUBI.10	similar to polyubiquitin. [ORG:Cucumis melo]; [ co-ortholog (7of11) of CAA10056, CAA38256, P03993, BAA76429, BAA05670, AAQ08998, AAL33551, AAF31707, BAA85750, AAP31578, AAF70460, AAQ08999, BAA05085, CAA06197, ]	AT5G20620.1
Potri.006G129800.0	118.917574384564	3.10072	0.675865915941957	4.58776821167931	4.48009653083729e-06	5.92378915958768e-05	POPTR_0006s13180	0	0
Potri.006G130400.0	15.6289475259646	-7.1177	1.7951097509471	-3.96504750048466	7.33813328404671e-05	0.000665675029956478	POPTR_0006s13250, grail3.0028013701	0	0
Potri.006G130600.0	65.9853213131634	-6.74757	1.29256830567403	-5.22028193972892	1.78650947152511e-07	3.41265854290984e-06	POPTR_0006s13270, gw1.28.497.1	similar to expressed protein in Arabidopsis thaliana; [ ortholog of At3g09730,]	0
Potri.006G133200.0	126.733874729942	-1.60413	0.485102644115006	-3.30678051295342	0.000943748066242828	0.00576386939670675	POPTR_0006s13550	0	AT2G37260.1
Potri.006G134200.0	71.6802099455937	-2.29135	0.655640236586567	-3.49483094381606	0.000474362114165799	0.00326740413818943	0	0	AT4G33150.3;AT4G33150.1
Potri.006G135100.0	266.005315428443	-2.39437	0.749419834967181	-3.19495996295718	0.0013985023983498	0.00803185207743893	POPTR_0006s13740	0	0
Potri.006G136200.0	177.758805386834	1.39216	0.394897946750596	3.52537355077074	0.000422886012351828	0.00297216491566653	POPTR_0006s13840	0	0
Potri.006G136300.0	1050.31236214615	-1.18346	0.329285103278466	-3.59404349737231	0.000325585445918382	0.00239892360730789	POPTR_0006s13850	0	0
Potri.006G136400.0	215.887444912871	1.36515	0.399197611777249	3.41972645554809	0.000626841342061773	0.00413538851394709	POPTR_0006s13860	0	0
Potri.006G138000.0	2125.50694953873	1.69655	0.322283622436128	5.26414909376387	1.40840122984434e-07	2.77272017079894e-06	POPTR_0006s14030, Pt-KAS2.2, estExt_Genewise1_v1.C_280209	similar to FATTY ACID BIOSYNTHESIS 1; similar to beta-ketoacyl-ACP synthetase 2; [ co-ortholog (2of2) of At1g74960, ]	AT1G74960.1
Potri.006G138800.0	103.960848017571	-9.85179	1.58000360369726	-6.23529873133318	4.50916763839038e-10	1.54099408494923e-08	POPTR_0006s14100, DREB47, estExt_Genewise1_v1.C_280192	similar to AP2 domain-containing transcription factor; putative; similar to TINY (GI:1246403) (Arabidopsis thaliana); [ co-ortholog (1of2) of At1g19210, At5g21960, At1g74930, ]	0
Potri.006G140700.0	666.095526177455	-1.14753	0.29766948122167	-3.85503703723559	0.000115712109853111	0.000987248409787275	POPTR_0006s14310, estExt_Genewise1_v1.C_280107	0	AT5G20650.1
Potri.006G141200.0	108.789158157064	-2.42467	0.593656247165924	-4.08429730982035	4.42103969107657e-05	0.000432796462454833	0	0	0
Potri.006G143000.0	713.220060400924	-1.27024	0.404650162879276	-3.13911104743057	0.00169461215847549	0.00941472251281833	POPTR_0006s14550, eugene3.00280011	0	0
Potri.006G143500.0	87.6544009027653	3.12369	0.741025657638681	4.21536407562418	2.49375554008703e-05	0.000263985327624467	POPTR_0006s14590, eugene3.00280007	DNA-directed RNA polymerase 3 RPC4 family protein; similar to low similarity to SP|P25441 DNA-directed RNA polymerase III 47 kDa polypeptide (EC 2.7.7.6) (C53) (RNA polymerase C subunit 4) {Saccharomyces cerevisiae}; [ ortholog of At5g09380,]	0
Potri.006G143800.0	113.555358453419	2.77071	0.747295161201262	3.70764803913519	0.000209193127552062	0.00164865046575535	POPTR_0006s14610, estExt_fgenesh4_pm.C_280003	0	AT1G17455.1
Potri.006G144000.0	10618.8567801683	2.18644	0.678509259302736	3.22241192505263	0.00127116239686761	0.00742881954994466	POPTR_0006s14630, estExt_Genewise1_v1.C_280006	similar to membrane protein; putative; similar to 2 transmembrane domain containing protein; [ co-ortholog (2of2) of At2g06520, ]	AT2G06520.1
Potri.006G144200.0	108.101597966648	-9.90869	1.58274515697062	-6.26044405329836	3.83882779144303e-10	1.32835204008917e-08	POPTR_0006s14650, fgenesh4_pg.C_LG_VI000916	0	0
Potri.006G144500.0	202.626831984905	-2.00538	0.389159586655915	-5.15310589112093	2.56207194072454e-07	4.71865658764279e-06	POPTR_0006s14680, fgenesh4_pm.C_LG_VI000400	0	AT4G26140.2;AT3G13750.1;AT4G26140.1
Potri.006G146400.0	3646.29044657748	-1.13441	0.349306969514694	-3.24761312182518	0.00116377392348126	0.00689906063681505	POPTR_0006s14840	0	AT4G29820.1
Potri.006G146800.0	3286.99119164566	-1.78751	0.318626150075573	-5.61005408479761	2.02263392896314e-08	5.00521314393319e-07	POPTR_0006s14880, grail3.0112002401	0	0
Potri.006G149300.0	17.6254615139422	-5.85074	1.70556058297652	-3.43038928560218	0.000602715877088899	0.00399212902326678	POPTR_0006s15370, eugene3.00061027	0	0
Potri.006G149500.0	378.596067513876	-1.94023	0.386756319434983	-5.01667450083383	5.25735259130502e-07	8.91596758573196e-06	0	0	0
Potri.006G150300.0	45.1430342040972	3.3326	0.86324443569158	3.86055220666412	0.000113131065198684	0.000970224823907938	POPTR_0006s15480	0	0
Potri.006G152100.0	248.155732496322	1.41336	0.41416811384191	3.41253225712148	0.000643623091847156	0.00422478618677479	POPTR_0006s15670, eugene3.02850004	CwfJ-like family protein; zinc finger (CCCH-type) family protein; similar to CwfJ-like fami; [ ortholog of At5g56900,]	0
Potri.006G154400.0	579.466515671371	1.37037	0.348889988690641	3.92780161452542	8.57258776704736e-05	0.000762843635645744	POPTR_0006s15930	0	0
Potri.006G155000.0	46.3012821686505	8.38529	1.41964877836412	5.90659641605421	3.49247931767005e-09	9.88276180495587e-08	POPTR_0006s15980	0	AT2G18660.1
Potri.006G157200.0	27.9533889130225	-6.51925	1.64991656152081	-3.9512602114667	7.77407405380802e-05	0.000699807499517609	POPTR_0006s16060, estExt_fgenesh4_pm.C_LG_VI0445, Pt-FATB1.1, fgenesh4_pg.C_LG_VI001031	similar to acyl-ACP thioesterase. [ORG:Ulmus americana]; [ ortholog of At1g08510,AAB71731,]	AT1G08510.1
Potri.006G160200.0	33.3243356245236	-4.41881	1.02274202243342	-4.32054955025438	1.55641101009887e-05	0.000175449326433332	POPTR_0006s16320	0	AT2G20120.1
Potri.006G161400.0	277.538729275554	-1.98516	0.404528852846402	-4.90732683406629	9.23261088497284e-07	1.46946968249295e-05	POPTR_0006s16640, eugene3.01570047	0	AT4G29080.1
Potri.006G162900.0	44.9195003647339	-8.64195	1.62903324910571	-5.30495649284201	1.1269987255317e-07	2.29698796848524e-06	0	0	AT4G28910.1
Potri.006G164100.0	30.756333054772	-5.57166	1.4159632494724	-3.93489076139056	8.32345450031639e-05	0.000744138996258945	0	0	0
Potri.006G164700.0	46.775876740909	-2.84992	0.691966611491655	-4.11858470613068	3.81206443974219e-05	0.000380517239877038	0	0	0
Potri.006G165000.0	61.3142771470205	-3.48466	0.839851067753341	-4.14913542029997	3.33733348175102e-05	0.000340657561027543	0	0	AT2G37410.1
Potri.006G166700.0	565.306610286158	9.75129	2.01505560016189	4.83921476635289	1.30353124935417e-06	1.9979169580632e-05	POPTR_0006s18230	0	0
Potri.006G168400.0	107.778862057312	2.64943	0.66182383738747	4.00322747266081	6.24841706558961e-05	0.000582958775796372	POPTR_0006s18380, fgenesh4_pg.C_scaffold_121000015	similar to hypothetical protein; [ co-ortholog (1of2) of At4g30230, ]	0
Potri.006G170900.0	241.76070204723	1.45158	0.429096526700834	3.38287861847268	0.000717303279071034	0.00461335748602636	POPTR_0006s18630, eugene3.01710026	0	0
Potri.006G171700.0	7.61501764191015	6.74943	2.12955824442659	3.169401505413	0.00152753220979371	0.00863909350155353	0	0	AT4G15560.1
Potri.006G173700.0	35.9769833139606	8.98969	1.45146539123354	6.19352390115203	5.88337622155305e-10	1.97797675540576e-08	POPTR_0006s18770	0	0
Potri.006G173900.0	89.6986548891693	-9.63951	1.56269850747431	-6.16850501344752	6.89386647204708e-10	2.28675717620841e-08	0	0	AT5G57685.1
Potri.006G175500.0	146.379868602986	3.46588	0.623726341255913	5.55673262969444	2.748713082752e-08	6.56651697509359e-07	POPTR_0006s19000, Pt-ATTPS11.1, eugene3.00061363	glycosyl transferase family 20 protein; trehalose-phosphatase family protein; similar to trehalose-6-phosphate synthase SL-TPS/P (Selaginella lepidophylla) GI:4100325; [ ortholog of At2g18700,]	AT2G18700.1
Potri.006G176100.0	120.234950494788	1.55838	0.468761925797439	3.32446332584365	0.000885888841144938	0.00548465194573785	0	0	0
Potri.006G178100.0	597.27235053762	1.18672	0.326465519481903	3.63505433578977	0.000277922053216521	0.00210517482078185	POPTR_0006s19200, eugene3.00061343	similar to hypothetical protein; [ ortholog of At5g61920,]	0
Potri.006G178500.0	276.908492061004	-2.64855	0.552212122738168	-4.79625677604084	1.6165803181805e-06	2.42243293155576e-05	POPTR_0006s19240, eugene3.00061339	0	AT4G30440.1
Potri.006G180100.0	324.42951724425	2.82713	0.634151348489627	4.45812767381091	8.26786544837534e-06	0.000100841981867887	POPTR_0006s19380	0	0
Potri.006G180600.0	9.99928546585581	-6.47502	2.0285655391781	-3.19191930942265	0.00141330808863346	0.00810564161174937	POPTR_0006s19430	0	0
Potri.006G181600.0	979.019787612559	-2.14433	0.31526152270315	-6.80174238283372	1.03361312798311e-11	4.95755176925491e-10	POPTR_0006s19540, fgenesh4_pg.C_LG_VI001257, Pt-RPL16.2	similar to 60S ribosomal protein L11 (RPL11A); similar to encodes a cytosolic ribosomal protein L16; similar to which is a constituent of 60S large ribosomal complex. Gene is expressed in root stele and anthers and expression is induced by auxin treatment	0
Potri.006G182400.0	562.370071333011	-6.50438	0.545169991973325	-11.9309125398905	8.16732287754805e-33	4.05834273785362e-30	POPTR_0006s19620, eugene3.00061307	0	0
Potri.006G182500.0	224.996988929751	-3.17462	0.508010570051759	-6.24912920885932	4.12747365710527e-10	1.42031970929059e-08	POPTR_0006s19630, gw1.VI.330.1	similar to Hypothetical UPF0057 protein At4g30660.; [ co-ortholog (1of2) of At4g30660, ]	0
Potri.006G183900.0	148.898907398778	2.33148	0.508531415992719	4.58473847602099	4.54555018844979e-06	6.00713800170399e-05	POPTR_0006s19750, eugene3.00061298	similar to expressed protein in Arabidopsis thaliana; similar to expressed protein in Arabidopsis thaliana; [ ortholog of At5g57930,]	AT5G57930.2
Potri.006G185000.0	6699.11282051923	-1.04017	0.269805423611074	-3.85525575770847	0.00011560870192679	0.000986704980890101	POPTR_0006s19870, Pt-EIF.4, estExt_Genewise1_v1.C_LG_VI0968	similar to eukaryotic translation initiation factor 5A isoform V. [ORG:Hevea brasiliensis]; [ co-ortholog (1of2) of AAQ08195, FIAAA, AAQ08193, CAA42065, AAQ08192, AAQ08191, P26564, AAK12100, AAK55848, AAQ08194, Q9AXJ4, ]	AT1G13950.1;AT1G69410.1
Potri.006G185700.0	282.538810017494	-2.08938	0.385556056780058	-5.41914354030848	5.98852232218316e-08	1.3248872403797e-06	POPTR_0006s19970, eugene3.00061280	0	0
Potri.006G187700.0	264.779864584301	-1.66833	0.428760413091151	-3.89105929021634	9.98075385767774e-05	0.00086977141211506	POPTR_0006s20190, eugene3.00061259	similar to putative SNARE protein. [ORG:Hevea brasiliensis]; [ co-ortholog (2of2) of AAT37501, ]	AT5G58060.1
Potri.006G189600.0	873.444045080415	-2.39721	0.345999420584557	-6.92837651514952	4.2569751787258e-12	2.21264745429796e-10	POPTR_0006s20390, eugene3.00061240	similar to expressed protein (APS2) in Arabidopsis thaliana; similar to cDNA Aps2; similar to partial cds GI:4519894; [ co-ortholog (2of2) of At2g46490, ]	0
Potri.006G191100.0	25.715184897105	3.48516	1.04475646671909	3.33585872892187	0.000850363640580597	0.00531771574382707	POPTR_0006s20550	0	0
Potri.006G191900.0	142.989117866824	-4.45366	0.522968039544496	-8.51612690222069	1.64978045568034e-17	1.99945343518917e-15	POPTR_0006s20620, gw1.VI.615.1	similar to KH domain-containing protein; zinc finger (CCCH type) family protein; [ co-ortholog (1of2) of At3g12130, At5g06770, ]	0
Potri.006G193500.0	18.3930330300462	7.04337	1.69062684095805	4.1661310500995	3.0981264803708e-05	0.000319655117960185	POPTR_0006s20790, fgenesh4_pg.C_LG_VI001136	similar to expressed protein in Arabidopsis thaliana; [ co-ortholog (1of2) of At2g42040, ]	0
Potri.006G194900.0	102.151936250736	-2.28109	0.576883163119908	-3.95415450335823	7.6805768084918e-05	0.000691892424970916	POPTR_0006s20950, estExt_fgenesh4_pm.C_LG_VI0481	similar to kinesin motor protein-related; [ co-ortholog (1of2) of At5g06670, At3g12020, ]	0
Potri.006G195300.0	19.0520842689435	-5.9688	1.8292993462928	-3.26288899422206	0.00110282707654285	0.00659598909887024	POPTR_0006s20990, gw1.VI.626.1	0	0
Potri.006G197900.0	196.739026067102	1.43623	0.452732592522395	3.17236597197779	0.00151202333379317	0.00857089202101101	POPTR_0006s21220, estExt_fgenesh4_pm.C_LG_VI0468	rhomboid family protein; similar to ubiquitin-associated (UBA)/TS-N domain-containing protein; [ ortholog of At3g58460,]	AT3G58460.1;AT3G58460.2
Potri.006G199400.0	22.6282221362447	8.3234	1.83372213953915	4.53907291734027	5.65020963524625e-06	7.22116555492248e-05	POPTR_0006s21390, gw1.VI.1822.1, Pt-CPK20.1	similar to calcium-dependent protein kinase; putative; similar to CDPK; putative; similar to calcium-dependent protein kinase; similar to isoform AK1 (CDPK) (Arabidopsis thaliana) SWISS-PROT:Q06850; similar to protein kinase domain containing protein; sim	AT2G38910.1
Potri.006G199500.0	29.6758655257757	-8.04206	1.67884093105288	-4.79024514356885	1.66577675761405e-06	2.48118846180582e-05	POPTR_0006s21400, estExt_fgenesh4_pg.C_LG_VI1067	ABC transporter family protein; ABC transporter family protein; [ co-ortholog (2of2) of At5g06530, ]	0
Potri.006G199600.0	40.4304986219435	-7.05691	1.64931061343107	-4.27870124829371	1.87986976752221e-05	0.000206660904310129	POPTR_0006s21410	0	AT1G06820.1
Potri.006G199900.0	2374.69581112013	-2.27356	0.486961919664412	-4.66887185473008	3.02858203388461e-06	4.19426536409493e-05	0	0	0
Potri.006G200900.0	23.8215213984272	-3.88148	1.05421864450074	-3.68185392579719	0.000231544070262515	0.00179772263302256	POPTR_0006s21520	0	0
Potri.006G201100.0	720.9891359351	1.54905	0.344288113101367	4.49927398212527	6.81859316501065e-06	8.5019276600337e-05	0	0	AT5G22030.1
Potri.006G202000.0	301.792688420806	2.24841	0.563733946200622	3.98843048473036	6.65118867506533e-05	0.000614307742126387	POPTR_0006s21650	0	AT3G52380.1
Potri.006G202900.0	233.17604235386	1.45041	0.411458180608459	3.52505218669129	0.000423399371541456	0.00297493138742859	POPTR_0006s21940, eugene3.00061111	similar to expressed protein in Arabidopsis thaliana; similar to predicted proteins; similar to Arabidopsis thaliana; [ ortholog of At4g10800,At3g05675,]	0
Potri.006G203200.0	951.37647724083	1.38623	0.385515225839895	3.59579579927293	0.000323401415232165	0.00238566156812445	POPTR_0006s21970	0	AT3G11670.2;AT3G11670.1
Potri.006G203300.0	1198.09724649784	-2.44372	0.310544050240153	-7.86916099483957	3.57027481748077e-15	2.96667149967591e-13	POPTR_0006s21980	0	0
Potri.006G203400.0	503.023440322641	-1.01852	0.313245437655889	-3.25149891558233	0.00114798213548931	0.00682365410829701	POPTR_0006s21990, estExt_fgenesh4_kg.C_LG_VI0045	ribosomal protein S8e family protein; [ co-ortholog (1of3) of At5g06360, ]	0
Potri.006G204600.0	449.996795706333	1.07881	0.333949461511515	3.23046955504294	0.00123587065747676	0.00725205632617148	POPTR_0006s22100, eugene3.00061386	0	0
Potri.006G205600.0	199.567184504324	2.09116	0.579952549315444	3.60575032422131	0.000311252289328882	0.00231598176950466	POPTR_0006s22200, gw1.VI.453.1	0	0
Potri.006G206500.0	24.4230333155543	8.42942	1.8426434541028	4.57463207850067	4.77057580084175e-06	6.26122323147983e-05	POPTR_0006s22290, eugene3.00061405, Pt-CTS2.11	similar to alcohol dehydroge. [ORG:Phaseolus lunatus]; [ co-ortholog (10of13) of AAK83035, T11579, BAA13541, AAF98270, AAK83036, BAC53872, ]	AT1G52340.1
Potri.006G207400.0	10.1245878332103	-6.49326	2.07942873898697	-3.12261694572602	0.00179250876289325	0.00984148218397999	POPTR_0006s22390, ILL1, Pt-ILR1.2, fgenesh4_pg.C_LG_VI001355	similar to IAA-amino acid hydrolase 1 (EC 3.5.1.-).; [ co-ortholog (1of2) of At3g02875, ]	AT3G02875.1
Potri.006G207900.0	110.239472151655	2.33802	0.630714609071876	3.70694441283425	0.000209774963730832	0.00165141285611297	POPTR_0006s22440	0	0
Potri.006G208500.0	360.857994600679	-1.04422	0.314202927038505	-3.32339719692334	0.000889281936089077	0.005501546240571	POPTR_0644s00220, estExt_fgenesh4_pg.C_LG_VI1354	similar to RNA-binding protein; putative; similar to RNA-binding protein from (Nicotiana tabacum) GI:15822703; similar to (Nicotiana sylvestris) GI:624925; similar to (Solanum tuberosum) GI:15822705; [ ortholog of At5g06210,]	0
Potri.006G209400.0	929.307806294768	-2.76832	0.332731904128415	-8.31997107274692	8.79847832317501e-17	9.67248645749041e-15	0	0	0
Potri.006G210000.0	64.6741034016556	3.42551	0.777922980491444	4.4034082137098	1.06563380580519e-05	0.000125954671290343	POPTR_0006s22650	0	0
Potri.006G211900.0	27.9429016565722	8.62598	1.50839543254932	5.71864761147396	1.07375214703398e-08	2.80519159758772e-07	POPTR_0006s22850, estExt_fgenesh4_pm.C_LG_VI0594	similar to expressed protein in Arabidopsis thaliana; [ co-ortholog (2of4) of At4g18590, At3g52630, ]	0
Potri.006G212500.0	66.4046308982935	-5.81211	1.05224780434471	-5.52351864058423	3.3227702072549e-08	7.82504509945478e-07	0	0	0
Potri.006G213700.0	277.995199641273	1.33797	0.366043197282911	3.655213625173	0.000256967912015669	0.00196563047229966	POPTR_0006s23020, eugene3.00061470	0	0
Potri.006G213900.0	2268.98248697159	1.31485	0.313320962543073	4.19649683211157	2.710752517041e-05	0.000284520967095654	POPTR_0006s23040	0	0
Potri.006G214100.0	1006.11454463901	1.20729	0.335213550354033	3.60156959041839	0.000316301727044895	0.00234863012804256	POPTR_0006s23060, grail3.0013006301	similar to 60S ribosomal protein L35 (RPL35B); [ co-ortholog (1of2) of At2g39390, ]	0
Potri.006G214300.0	15.0162138033663	7.72725	1.9199821790626	4.02464718725571	5.706079689502e-05	0.000538630508684184	POPTR_0006s23080, eugene3.00061476	exocyst subunit EXO70 family protein; [ ortholog of At3g09520,At3g09530,]	AT3G09520.1
Potri.006G214400.0	40.0047554879577	2.77452	0.854872672904055	3.24553377957666	0.00117230655381508	0.00693970844163347	POPTR_0006s23090	0	0
Potri.006G215700.0	45.2288269211154	-8.65125	1.58802725463368	-5.4477970699536	5.09974941425142e-08	1.15387880060971e-06	POPTR_0006s23220, eugene3.00061490	similar to expressed protein in Arabidopsis thaliana; similar to and genefinder; [ co-ortholog (2of2) of At2g37330, ]	AT2G37330.1
Potri.006G216000.0	477.378298210045	1.31668	0.322811076576001	4.07878233706499	4.52721982241171e-05	0.000442481418126746	POPTR_0006s23250, grail3.0013007801	0	0
Potri.006G216700.0	54.373749980463	7.09796	1.21360322023249	5.84866976212434	4.95519754032111e-09	1.36639159699532e-07	POPTR_0006s23330	0	0
Potri.006G219400.0	87.2596422508372	6.21793	0.847097999612212	7.34027118666818	2.13161501659813e-13	1.37916601790053e-11	POPTR_0006s23600, grail3.0013010301	similar to hydrolase; alpha/beta fold family protein; similar to low similarity to 2-hydroxy-6-oxo-7-methylocta-2; similar to 4-dienoate hydrolase (Pseudomonas fluorescens) GI:1871461; similar to hydrolase EtbD2 (Rhodococcus sp.) GI:3273241; similar to al	0
Potri.006G220200.0	28.2975276487744	4.7354	1.07053151290371	4.42341395696707	9.71533346749351e-06	0.000115935379442784	0	0	AT5G21930.1
[truncated: 2,691 more rows]

## Sheet: S3-T0-T89-vs-OP42_2007_UP
Supplemental Dataset 2, Sheet-3:The 2,007 differentially expressed genes up-regulated in T89 as compared to OP42 at time T0, at FDR >=0.01 & |LFC|>=0.5.
[truncated: 2,008 more rows]

[truncated: 10 more sheets: S4-T0-T89-vs-OP42_2533_Down, S5-T1-T89-vs-OP42_2486_DE_Tot, S6-T1-T89-vs-OP42_1156_UP, S7-T1-T89-vs-OP42_1330_Down, S8-OP42-T1-vs-T0_5464 DEG_Total, S9-OP42-T1-vs-T0_3242_UP_DEG, S10-OP42-T1-vs-T0_2222_Down_DEG, S11-T89-T1-vs-T0_1198_DEG_total, S12-T89-T1-vs-T0_824_UP_DEG, S13-T89-T1-vs-T0_374_DOWN]
